# Supplementary material for: N-Benzoyl-4-nitro­benzene­sulfonamide monohydrate
Source: Acta Crystallogr Sect E Struct Rep Online. 2011 Dec 3;68(Pt 1):o10. doi: 10.1107/S1600536811051439 (PMC3254351; doi:10.1107/S1600536811051439)
Supplement: Supplementary file 2 [file e-68-00o10-Isup2.hkl]

# 
# h,k,l, Fc-squared, Fo-squared, sigma(Fo-squared) and status flag 
# 
data_I
_shelx_title ' DAS72 P21/C' 
_shelx_refln_list_code          4 
_shelx_F_calc_maximum      214.86 
_exptl_crystal_F_000       672.00 
_reflns_d_resolution_high  0.8301 
 
loop_ 
 _symmetry_equiv_pos_as_xyz 
 'x, y, z' 
 '-x, y+1/2, -z+1/2' 
 '-x, -y, -z' 
 'x, -y-1/2, z-1/2' 
 
_cell_length_a    22.6870 
_cell_length_b     5.0673 
_cell_length_c    12.7550 
_cell_angle_alpha  90.000 
_cell_angle_beta  100.040 
_cell_angle_gamma  90.000 
 
_shelx_F_squared_multiplier     1.000 
 
loop_ 
 _refln_index_h 
 _refln_index_k 
 _refln_index_l 
 _refln_F_squared_calc 
 _refln_F_squared_meas 
 _refln_F_squared_sigma 
 _refln_observed_status 
   3   0   0       38.27       48.92      2.27 o 
   4   0   0     2193.59     2242.10     45.57 o 
   5   0   0     2851.21     2920.04     11.16 o 
   6   0   0     3819.05     3751.43     43.24 o 
   7   0   0       43.93       50.24      2.83 o 
   8   0   0       39.08       43.20      4.18 o 
   9   0   0      527.19      519.46      5.34 o 
  10   0   0      165.21      160.29      3.86 o 
  11   0   0       47.00       32.81      2.93 o 
  12   0   0     4187.55     4041.49     15.38 o 
  13   0   0     1135.66     1208.31      9.16 o 
  14   0   0     1179.22     1249.95      9.72 o 
  15   0   0      565.27      612.26      7.46 o 
  16   0   0      154.81      152.12      4.73 o 
  17   0   0      292.45      323.56     12.15 o 
  18   0   0      717.85      705.28     16.24 o 
  19   0   0      309.37      331.16     13.13 o 
  20   0   0      210.70      237.26     12.99 o 
  21   0   0      422.95      394.03     15.07 o 
  22   0   0        0.01       -3.90      9.95 o 
  23   0   0      537.39      565.81     17.34 o 
  24   0   0      101.70      175.57     12.83 o 
  25   0   0      177.99      198.86     13.22 o 
  26   0   0      325.39      290.52     14.62 o 
   1   1   0     1378.38     1340.41      7.40 o 
   2   1   0     2047.01     2082.57     29.14 o 
   3   1   0    19366.83    18675.03     84.74 o 
   4   1   0      149.20      136.87      5.65 o 
   5   1   0     6543.36     6556.82     15.68 o 
   6   1   0     2229.20     2305.69     16.29 o 
   7   1   0     1337.77     1413.77     31.45 o 
   8   1   0      715.90      831.61      7.67 o 
   9   1   0      894.84      910.18      8.03 o 
  10   1   0      180.19      165.94      3.30 o 
  11   1   0      903.66      915.33      6.35 o 
  12   1   0      396.69      406.65      4.82 o 
  13   1   0       77.46       51.31      3.93 o 
  14   1   0        1.23       -0.59      2.61 o 
  15   1   0     1002.90      959.85      9.82 o 
  16   1   0       23.46       29.56      5.79 o 
  17   1   0      260.25      242.74      7.62 o 
  18   1   0        4.77        2.97      6.01 o 
  19   1   0       88.65      111.41      7.42 o 
  20   1   0     1081.37     1047.45     18.45 o 
  21   1   0       95.68      107.23     12.79 o 
  22   1   0        8.79        5.09      6.64 o 
  23   1   0       31.11       79.78     29.95 o 
  24   1   0       24.08       47.44     16.24 o 
  25   1   0       29.39       36.25     11.06 o 
  26   1   0        3.71       -7.03      8.79 o 
   0   2   0     2687.84     2714.82     10.44 o 
   1   2   0     1009.69     1028.22      9.13 o 
   2   2   0       10.74        5.49      1.94 o 
   3   2   0      201.11      196.48      2.50 o 
   4   2   0      118.87      133.32      2.82 o 
   5   2   0      723.43      794.75     12.66 o 
   6   2   0       70.04       81.30      3.25 o 
   7   2   0     1101.46     1144.91      8.61 o 
   8   2   0      598.42      603.56      6.99 o 
   9   2   0     1939.76     1934.78     19.14 o 
  10   2   0      174.93      168.39      5.61 o 
  11   2   0      250.07      274.77      6.18 o 
  12   2   0      479.56      448.89      7.62 o 
  13   2   0      302.82      302.97      7.09 o 
  14   2   0        3.34        3.60      4.67 o 
  15   2   0      206.17      195.97     10.95 o 
  16   2   0      126.48      109.62      7.75 o 
  17   2   0      139.15      127.26      7.56 o 
  18   2   0        2.71       11.83      5.48 o 
  19   2   0       63.85       57.18     16.40 o 
  20   2   0       25.89       15.34      8.75 o 
  21   2   0       38.44       44.28      6.47 o 
  22   2   0       32.77       22.46      6.53 o 
  23   2   0        9.84       -2.11      5.68 o 
  24   2   0       10.44       16.07      7.64 o 
  25   2   0        3.85       87.93      9.53 o 
   1   3   0        0.85        6.04      2.61 o 
   2   3   0       63.77       76.15      2.46 o 
   3   3   0      543.78      561.25      5.85 o 
   4   3   0     1002.56      951.16      8.22 o 
   5   3   0      758.26      773.03      5.11 o 
   6   3   0      207.49      195.39      4.23 o 
   7   3   0       60.73       69.73      3.02 o 
   8   3   0      577.57      568.53      9.46 o 
   9   3   0      559.31      567.45      8.78 o 
  10   3   0      946.25      917.84     15.71 o 
  11   3   0     1055.12     1097.10     13.30 o 
  12   3   0      324.17      294.93      6.25 o 
  13   3   0      207.83      214.78     10.64 o 
  14   3   0       20.46       20.07      5.09 o 
  15   3   0      160.24      188.88      6.97 o 
  16   3   0      149.95      165.02      5.82 o 
  17   3   0        0.58       10.02      6.15 o 
  18   3   0       50.46       38.77      5.60 o 
  19   3   0      159.41      194.45     14.44 o 
  20   3   0      214.44      232.90     11.98 o 
  21   3   0       58.70       82.52      9.96 o 
  22   3   0       65.40      110.03     23.00 o 
  23   3   0        4.60       24.56      7.27 o 
   0   4   0     1920.25     1935.97     24.95 o 
   1   4   0      220.89      220.78      8.18 o 
   2   4   0      207.91      205.96     28.15 o 
   3   4   0        2.28       15.13      5.92 o 
   4   4   0      760.84      790.61     12.19 o 
   5   4   0       22.76       24.84      7.53 o 
   6   4   0       72.28       68.86     12.13 o 
   7   4   0      176.46      147.75     12.48 o 
   8   4   0      137.18      116.80     12.06 o 
   9   4   0      338.48      336.71     14.96 o 
  10   4   0        1.06        6.58     11.21 o 
  11   4   0      243.28      204.25     14.59 o 
  12   4   0        0.33        7.04     10.59 o 
  13   4   0      571.12      554.79     18.75 o 
  14   4   0      250.56      228.68     14.89 o 
  15   4   0      150.72      134.45     13.24 o 
  16   4   0      370.01      375.42     17.55 o 
  17   4   0       17.74       30.48     11.34 o 
  18   4   0        0.11       11.53     12.63 o 
  19   4   0        7.71        4.15     12.61 o 
  20   4   0       50.35       27.00     12.48 o 
   1   5   0      114.99      115.67      7.42 o 
   2   5   0      126.60      149.00      8.46 o 
   3   5   0        8.19       -0.06      6.19 o 
   4   5   0        7.72       19.93      6.48 o 
   5   5   0       52.14       39.19      6.83 o 
   6   5   0        0.77       -0.45      6.15 o 
   7   5   0        6.38       11.44      9.61 o 
   8   5   0       82.47       33.81     10.06 o 
   9   5   0       62.01       84.55     11.84 o 
  12   5   0       28.74       62.95     12.76 o 
  13   5   0        5.25       -5.03     13.26 o 
  14   5   0       56.13       30.84     14.13 o 
  15   5   0       10.36       48.76     14.11 o 
   0   6   0      161.55      181.46     11.96 o 
   1   6   0       26.58        7.71      5.47 o 
   2   6   0       90.35      134.95     29.69 o 
   3   6   0        1.08       -9.12      9.12 o 
   4   6   0       86.04       87.90     15.57 o 
 -26   1   1      156.02      185.98     22.09 o 
 -25   1   1      104.45      114.60      9.35 o 
 -24   1   1      149.34      130.91     17.84 o 
 -23   1   1       49.00       57.99      6.46 o 
 -22   1   1       21.96       29.11      6.61 o 
 -21   1   1      173.18      186.06      8.39 o 
 -20   1   1       62.13       72.92      8.46 o 
 -19   1   1      194.79      198.11     16.30 o 
 -18   1   1        3.66       -0.03      5.22 o 
 -17   1   1      535.32      532.42      9.81 o 
 -16   1   1      631.22      643.10     10.17 o 
 -15   1   1        0.07       -3.02      6.10 o 
 -14   1   1      125.49      121.47      5.77 o 
 -13   1   1        0.97        2.09      4.57 o 
 -12   1   1      564.13      548.46      7.91 o 
 -11   1   1     1977.24     2049.22      8.56 o 
 -10   1   1     3745.45     4005.50     19.83 o 
  -9   1   1    10786.54    10880.28     13.73 o 
  -8   1   1      593.63      633.71      3.77 o 
  -7   1   1      975.25      916.25      5.30 o 
  -6   1   1     5560.24     5379.24     32.01 o 
  -5   1   1    46163.10    41888.92    382.16 o 
  -4   1   1     4418.11     4345.10      9.28 o 
  -3   1   1     5208.51     5044.00     26.17 o 
  -2   1   1      552.95      539.75      6.26 o 
  -1   1   1       38.68       45.27      2.03 o 
   0   1   1       55.70       47.47      2.14 o 
   1   1   1      794.83      826.84      5.18 o 
   2   1   1      212.53      211.57      3.09 o 
   3   1   1      405.89      408.57     10.33 o 
   4   1   1    17677.37    17214.60     28.64 o 
   5   1   1      322.91      350.02      3.80 o 
   6   1   1      451.01      422.34      7.89 o 
   7   1   1     3345.23     3239.89     11.24 o 
   8   1   1      454.52      488.11      4.69 o 
   9   1   1     1525.75     1513.75      9.41 o 
  10   1   1       10.37       10.60      2.87 o 
  11   1   1       25.39       24.97      2.24 o 
  12   1   1      198.26      198.11      5.51 o 
  13   1   1      394.64      362.76      5.12 o 
  14   1   1     1119.65     1084.89     12.69 o 
  15   1   1        5.29        5.72      3.09 o 
  16   1   1      180.22      177.60      7.01 o 
  17   1   1      508.55      515.43      9.95 o 
  18   1   1      502.31      498.40     10.72 o 
  19   1   1      109.12      111.92     16.95 o 
  20   1   1      270.11      256.76      8.95 o 
  21   1   1      144.90      132.85      7.61 o 
  22   1   1       13.02        6.78      6.26 o 
  23   1   1        1.12        9.46     19.73 o 
  24   1   1       77.17       97.93     12.68 o 
  25   1   1      226.77      245.77     21.47 o 
  26   1   1        3.95       38.01     10.44 o 
 -25   2   1      131.60      168.69      8.83 o 
 -24   2   1      163.74      165.69      9.38 o 
 -23   2   1        7.68       -9.59      9.59 o 
 -22   2   1      186.82      181.54      9.81 o 
 -21   2   1       56.07       73.24     18.70 o 
 -20   2   1      380.47      402.64     16.35 o 
 -19   2   1      211.93      209.84      7.78 o 
 -18   2   1      114.00      120.56      6.60 o 
 -17   2   1       12.31       17.17      8.03 o 
 -16   2   1      468.71      464.31     17.22 o 
 -15   2   1       71.38       83.04     11.42 o 
 -14   2   1      134.67      148.27     16.43 o 
 -13   2   1      192.48      186.94      6.10 o 
 -12   2   1       24.06       19.48      5.79 o 
 -11   2   1       10.47       10.86      4.10 o 
 -10   2   1      382.93      432.67      6.71 o 
  -9   2   1     1824.03     1758.78     13.45 o 
  -8   2   1     3861.14     4007.97     19.01 o 
  -7   2   1     1966.68     2076.29     20.95 o 
  -6   2   1     6627.72     6523.78     48.10 o 
  -5   2   1      704.74      693.20      4.33 o 
  -4   2   1     2196.72     2464.21     10.44 o 
  -3   2   1      344.76      332.40      4.02 o 
  -2   2   1       11.86        3.99      1.89 o 
  -1   2   1     1500.70     1460.82     19.00 o 
   0   2   1     7262.08     7405.62     25.01 o 
   1   2   1      289.53      338.59     22.65 o 
   2   2   1      201.90      235.83      4.74 o 
   3   2   1     1335.80     1277.91      4.81 o 
   4   2   1     3577.69     3685.06     15.03 o 
   5   2   1      995.61      979.07      5.71 o 
   6   2   1     1099.55     1120.21      8.33 o 
   7   2   1     6195.01     6117.57     20.77 o 
   8   2   1      372.36      376.08      6.57 o 
   9   2   1       57.63       65.90      4.22 o 
  10   2   1      454.07      440.84      6.03 o 
  11   2   1      738.71      773.11     18.03 o 
  12   2   1        0.36       -0.58      4.29 o 
  13   2   1      297.61      303.14      7.24 o 
  14   2   1      475.36      459.64      8.58 o 
  15   2   1     2209.04     2142.44     16.90 o 
  16   2   1      290.28      293.96      8.57 o 
  17   2   1       26.59       36.45      6.01 o 
  18   2   1       51.23       46.08      6.19 o 
  19   2   1        9.15       10.00      5.61 o 
  20   2   1       26.48       21.60      6.44 o 
  21   2   1       89.27      101.29      6.97 o 
  22   2   1      154.66      175.47      8.35 o 
  23   2   1       10.86       50.32     11.46 o 
  24   2   1      192.56      195.86     38.55 o 
  25   2   1        6.23       69.36     17.40 o 
 -23   3   1       31.90       58.85      8.32 o 
 -22   3   1       10.21       45.49      7.19 o 
 -21   3   1       98.25       77.07     17.21 o 
 -20   3   1       27.01       24.35     15.83 o 
 -19   3   1        6.84        8.97      5.13 o 
 -18   3   1       18.35        7.77      7.61 o 
 -17   3   1        5.77        0.26      4.71 o 
 -16   3   1       32.38       30.63      5.36 o 
 -15   3   1      147.50      134.32     22.18 o 
 -14   3   1      481.62      490.89     10.34 o 
 -13   3   1       21.13       14.07      4.37 o 
 -12   3   1       11.82       14.72      5.12 o 
 -11   3   1       44.37       46.36      6.12 o 
 -10   3   1      316.31      322.18      5.89 o 
  -9   3   1     1100.28     1098.31      8.95 o 
  -8   3   1        1.00        2.29      3.35 o 
  -7   3   1      497.91      461.90      9.57 o 
  -6   3   1      256.94      271.53      4.74 o 
  -5   3   1      408.25      438.57     12.26 o 
  -4   3   1      174.64      158.26      4.32 o 
  -3   3   1       93.09      104.68      3.91 o 
  -2   3   1       61.32       58.66      4.74 o 
  -1   3   1      422.63      440.85      5.57 o 
   0   3   1      137.03      127.27      3.93 o 
   1   3   1       69.21       72.08      3.61 o 
   2   3   1       24.44       30.98      3.51 o 
   3   3   1       21.94       21.93      3.50 o 
   4   3   1      450.63      450.01      6.10 o 
   5   3   1       36.64       36.59      3.76 o 
   6   3   1      421.57      423.64      6.10 o 
   7   3   1        8.66        1.53      4.30 o 
   8   3   1     1505.96     1486.74     10.61 o 
   9   3   1        0.60       -4.89      5.37 o 
  10   3   1      593.51      589.59     10.28 o 
  11   3   1     1159.84     1105.60     13.33 o 
  12   3   1      787.88      748.42     15.90 o 
  13   3   1       18.39       19.75      8.24 o 
  14   3   1       69.87       77.05      9.60 o 
  15   3   1       12.86       26.69      9.98 o 
  16   3   1        3.58       13.57      9.51 o 
  17   3   1      138.56      145.10     11.57 o 
  18   3   1       11.70        5.48      9.09 o 
  19   3   1        8.84       -2.63     10.59 o 
  20   3   1        7.10      -11.26     11.26 o 
  21   3   1        7.61       -7.91     11.34 o 
  22   3   1        8.76      -11.27     11.27 o 
  23   3   1       11.75        6.58     12.84 o 
 -20   4   1       89.02      142.03     15.54 o 
 -19   4   1        4.91       42.22     13.94 o 
 -18   4   1      130.70      146.32     15.18 o 
 -17   4   1      159.56      138.28     13.71 o 
 -16   4   1      167.78      168.19     14.16 o 
 -15   4   1      404.54      403.53     17.62 o 
 -14   4   1       14.34       29.83     12.21 o 
 -13   4   1       30.30       37.96     11.34 o 
 -12   4   1       95.90       83.94     12.60 o 
 -11   4   1       33.64       49.49     11.16 o 
 -10   4   1      139.08      129.01     12.94 o 
  -9   4   1       24.38       22.58     10.01 o 
  -8   4   1        0.30       -9.84      9.84 o 
  -7   4   1        0.34       -9.23      9.23 o 
  -6   4   1       16.92       18.58      5.81 o 
  -5   4   1       54.20       51.19      6.03 o 
  -4   4   1       39.23       39.20      6.06 o 
  -3   4   1      147.09      146.63     18.06 o 
  -2   4   1      179.52      184.44      9.16 o 
  -1   4   1      684.05      670.71     11.48 o 
   0   4   1        0.39        3.32      5.75 o 
   1   4   1      367.59      393.56     20.98 o 
   2   4   1      125.45      137.91      7.24 o 
   3   4   1      526.27      491.66     28.58 o 
   4   4   1      440.72      412.32      9.91 o 
   5   4   1        1.11        1.07      6.48 o 
   6   4   1      974.60      992.41     20.88 o 
   7   4   1       29.76       21.63     10.51 o 
   8   4   1       63.81       74.90     11.39 o 
   9   4   1       12.96       10.10     10.35 o 
  10   4   1       33.16       19.54     10.01 o 
  11   4   1       51.44       75.37     12.42 o 
  12   4   1       47.56       46.46     11.20 o 
  13   4   1       29.95        7.74     11.41 o 
  14   4   1        6.17       18.31     11.74 o 
  15   4   1       32.59       73.22      8.30 o 
  16   4   1       20.87       24.25      7.97 o 
  17   4   1      105.78      112.64      9.66 o 
  18   4   1       82.00       43.60      8.24 o 
  19   4   1       52.12       49.30      8.57 o 
 -14   5   1      174.56      209.06     16.92 o 
 -13   5   1        5.82      -13.06     13.06 o 
 -12   5   1       89.37       73.01     12.16 o 
 -11   5   1       60.72       58.82     12.54 o 
 -10   5   1       43.92       55.84      9.48 o 
  -9   5   1      200.89      179.15     12.67 o 
  -8   5   1        3.64       25.50     10.28 o 
  -7   5   1      134.94      144.37     12.31 o 
  -6   5   1        0.00        9.29      6.58 o 
  -5   5   1      828.35      822.37     59.15 o 
  -4   5   1       16.30       15.53      6.24 o 
  -3   5   1      321.52      333.26     21.98 o 
  -2   5   1       49.52       45.15      6.69 o 
  -1   5   1      396.44      423.03     27.40 o 
   0   5   1      336.27      363.51     10.60 o 
   1   5   1      230.27      248.05      9.80 o 
   2   5   1      386.32      379.48     10.79 o 
   3   5   1       20.41       39.63      8.47 o 
   4   5   1      664.53      640.47     14.80 o 
   5   5   1       20.68       37.77     10.46 o 
   6   5   1       68.67       77.60     11.40 o 
   7   5   1        1.16       -9.12      9.12 o 
   8   5   1       45.69       58.81     10.60 o 
   9   5   1      119.09       94.99     12.24 o 
  10   5   1       33.78       -7.13     11.71 o 
  11   5   1       84.43      118.86     15.06 o 
  12   5   1       11.38      -10.88     13.20 o 
  13   5   1      203.97      224.26     15.89 o 
  14   5   1       94.39      173.33     16.89 o 
  15   5   1       57.94       93.13     16.19 o 
  -4   6   1       28.59       -6.00      6.00 o 
  -3   6   1        0.66       78.96      7.39 o 
  -2   6   1      104.38       85.27     12.15 o 
  -1   6   1       11.71       71.37     24.61 o 
   0   6   1        1.97       -8.40     14.14 o 
   1   6   1      110.46      122.72     46.20 o 
   2   6   1       28.80       46.45      9.90 o 
   3   6   1       46.27        4.00      5.74 o 
   4   6   1       10.69       63.41      7.04 o 
 -27   0   2        6.98       30.26     10.77 o 
 -26   0   2      122.07      191.39     12.14 o 
 -25   0   2      110.62      120.03     10.88 o 
 -24   0   2        8.32       -3.12      9.47 o 
 -23   0   2        8.44       36.44      9.42 o 
 -22   0   2      403.12      394.94     14.55 o 
 -21   0   2      980.70      929.40     19.41 o 
 -20   0   2       88.40       90.84      9.67 o 
 -19   0   2      186.62      172.11     10.97 o 
 -18   0   2       73.18       89.43      9.28 o 
 -17   0   2     2135.66     2077.73     23.86 o 
 -16   0   2      698.71      691.58      7.62 o 
 -15   0   2     5274.22     5298.70     49.19 o 
 -14   0   2     9035.81     9236.38     29.12 o 
 -13   0   2     1001.44      969.99     10.40 o 
 -12   0   2     1685.69     1685.80      9.71 o 
 -11   0   2      612.18      594.65     10.97 o 
 -10   0   2     2225.83     2090.55     17.34 o 
  -9   0   2     1474.23     1420.39     13.60 o 
  -8   0   2      621.22      547.73      9.11 o 
  -7   0   2     1180.49     1193.85     11.45 o 
  -6   0   2      103.86       87.05      4.98 o 
  -5   0   2     4749.46     4595.03     18.18 o 
  -4   0   2        8.73       15.23      3.30 o 
  -3   0   2      824.37      830.70      7.51 o 
  -2   0   2     3151.67     3029.68     12.13 o 
  -1   0   2    21281.06    20456.99    119.13 o 
   0   0   2      386.89      403.44      5.35 o 
   1   0   2    20285.03    19598.67    122.39 o 
   2   0   2     3531.59     3666.94     14.61 o 
   3   0   2    16077.97    17488.17     33.36 o 
   4   0   2     4263.05     4143.04     28.87 o 
   5   0   2      427.63      484.74     11.84 o 
   6   0   2     2720.62     2643.72     10.84 o 
   7   0   2     2003.65     1850.41     21.20 o 
   8   0   2     3456.76     3414.46     21.38 o 
   9   0   2     1873.49     1769.67     15.81 o 
  10   0   2      320.02      368.66      5.84 o 
  11   0   2      604.59      670.55      7.74 o 
  12   0   2     1537.29     1531.42     11.39 o 
  13   0   2      605.91      591.60     12.95 o 
  14   0   2      142.73      144.54      9.17 o 
  15   0   2      332.87      340.18     12.01 o 
  16   0   2       33.75       34.11      8.99 o 
  17   0   2      111.56      114.23      9.79 o 
  18   0   2      464.75      482.03     14.67 o 
  19   0   2      263.85      281.91     13.24 o 
  20   0   2      397.67      411.08     14.71 o 
  21   0   2       99.31       98.81     11.34 o 
  22   0   2      689.95      686.33     18.56 o 
  23   0   2       97.42       98.44      9.97 o 
  24   0   2       23.95       11.71      9.94 o 
  25   0   2       17.76       16.56     11.33 o 
  26   0   2      154.95      163.93     12.51 o 
 -26   1   2       14.97       45.42      7.33 o 
 -25   1   2       40.31       42.26      7.12 o 
 -24   1   2       17.05        4.77      6.41 o 
 -23   1   2       13.07       21.57      7.84 o 
 -22   1   2        1.18       14.37      6.20 o 
 -21   1   2        2.33        0.64      7.59 o 
 -20   1   2        6.32        3.80      5.48 o 
 -19   1   2       48.57       53.95      6.19 o 
 -18   1   2      678.13      654.30     10.86 o 
 -17   1   2      249.16      233.36     16.60 o 
 -16   1   2      545.73      552.30      9.44 o 
 -15   1   2       10.12        2.67      4.93 o 
 -14   1   2      576.12      569.37      8.75 o 
 -13   1   2       34.63       29.17      9.44 o 
 -12   1   2      187.28      190.51      5.94 o 
 -11   1   2     1405.79     1435.69     16.01 o 
 -10   1   2      146.00      140.39      3.10 o 
  -9   1   2     3972.39     4226.38     11.87 o 
  -8   1   2       83.38       71.05      3.83 o 
  -7   1   2     2805.33     3136.61     29.00 o 
  -6   1   2     1694.18     1546.13      8.46 o 
  -5   1   2     1906.80     1885.08     12.57 o 
  -4   1   2      591.76      578.35      5.19 o 
  -3   1   2      916.99      969.75     20.35 o 
  -2   1   2    14174.04    13580.94     36.21 o 
  -1   1   2      846.81      774.64      4.79 o 
   0   1   2       70.37       79.23      2.78 o 
   1   1   2      632.47      629.60     21.11 o 
   2   1   2     7410.07     7201.26     24.49 o 
   3   1   2      565.46      563.94      7.13 o 
   4   1   2        2.05        3.32      2.13 o 
   5   1   2        3.32       -1.47      2.47 o 
   6   1   2     5241.80     5410.01     19.64 o 
   7   1   2       28.70       16.29      1.90 o 
   8   1   2       28.00       27.05      2.11 o 
   9   1   2       14.86       13.79      2.17 o 
  10   1   2      173.72      150.81      2.95 o 
  11   1   2       51.73       51.54      2.38 o 
  12   1   2        8.48       10.40      2.88 o 
  13   1   2      400.88      418.68     16.59 o 
  14   1   2       57.49       57.09      3.59 o 
  15   1   2       42.73       40.87      9.59 o 
  16   1   2      196.44      207.56      7.82 o 
  17   1   2      355.73      368.01     11.40 o 
  18   1   2      108.06      130.29      7.79 o 
  19   1   2     1265.85     1224.42     15.50 o 
  20   1   2        2.19       11.53      6.45 o 
  21   1   2      497.10      457.97     11.12 o 
  22   1   2       11.59       -3.36      6.88 o 
  23   1   2        0.19       -2.20      9.00 o 
  24   1   2        0.12        3.78     25.10 o 
  25   1   2        7.40       21.60     23.02 o 
 -25   2   2       20.14       35.66      6.43 o 
 -24   2   2       68.07      120.40      8.77 o 
 -23   2   2      111.93      100.72     16.00 o 
 -22   2   2       97.61       94.05      6.97 o 
 -21   2   2       29.58       39.86     15.82 o 
 -20   2   2       30.68        9.28      6.15 o 
 -19   2   2       24.93       16.73      5.35 o 
 -18   2   2        0.69        2.89      5.41 o 
 -17   2   2       63.81       74.44     20.72 o 
 -16   2   2       34.82       51.94      5.54 o 
 -15   2   2       74.42       87.32      5.42 o 
 -14   2   2       89.27       88.21      5.39 o 
 -13   2   2      273.65      276.83     10.57 o 
 -12   2   2      683.42      696.11     17.39 o 
 -11   2   2       72.56       63.24      3.33 o 
 -10   2   2     2776.99     2725.87     11.50 o 
  -9   2   2        4.35        2.34      2.39 o 
  -8   2   2      543.22      528.59      5.54 o 
  -7   2   2     1384.02     1398.63      6.99 o 
  -6   2   2     1081.08     1157.06      8.76 o 
  -5   2   2      193.77      199.47      3.10 o 
  -4   2   2      415.04      374.80      3.16 o 
  -3   2   2        0.65        3.23      2.62 o 
  -2   2   2     2440.05     2577.84     19.43 o 
  -1   2   2      295.02      335.37     15.22 o 
   0   2   2      169.53      173.10      3.44 o 
   1   2   2       59.83       74.53      2.93 o 
   2   2   2      149.07      137.97      4.75 o 
   3   2   2      139.17      160.14      2.43 o 
   4   2   2       81.01       90.39      2.31 o 
   5   2   2     1637.20     1642.02      7.15 o 
   6   2   2        0.04        0.00      2.61 o 
   7   2   2       92.75       81.94      3.68 o 
   8   2   2     1264.49     1234.09     16.72 o 
   9   2   2       63.47       72.52      4.83 o 
  10   2   2      122.72      107.23      4.35 o 
  11   2   2      141.79      135.26      5.60 o 
  12   2   2        7.97        1.79      4.42 o 
  13   2   2      613.69      574.44     11.97 o 
  14   2   2       31.44       32.33      4.77 o 
  15   2   2      195.27      182.86      6.73 o 
  16   2   2      119.30      109.37      5.66 o 
  17   2   2      177.12      170.98      7.22 o 
  18   2   2      178.60      168.07     27.98 o 
  19   2   2       19.75       42.04     20.65 o 
  20   2   2        4.94       65.44     25.06 o 
  21   2   2        1.15       28.15      6.60 o 
  22   2   2        9.44       19.63      6.15 o 
  23   2   2        0.21       29.79     14.75 o 
  24   2   2        0.19      101.76     38.59 o 
 -23   3   2      128.58       92.89      8.26 o 
 -22   3   2       20.41       52.41      8.87 o 
 -21   3   2       38.61       13.13      7.66 o 
 -20   3   2      156.87      125.35      9.01 o 
 -19   3   2       52.64       64.43      8.08 o 
 -18   3   2       95.68      110.47      8.30 o 
 -17   3   2       29.32       29.16      5.79 o 
 -16   3   2       44.03       30.45      9.21 o 
 -15   3   2        8.22       16.45      7.67 o 
 -14   3   2      146.35      128.53      8.05 o 
 -13   3   2      224.54      244.21      7.58 o 
 -12   3   2      252.44      263.21      7.42 o 
 -11   3   2     1104.43     1068.57     12.11 o 
 -10   3   2     1348.44     1321.46     12.95 o 
  -9   3   2        5.52        1.93      5.07 o 
  -8   3   2       69.88       81.51      5.03 o 
  -7   3   2      236.13      215.40      4.55 o 
  -6   3   2      763.56      723.57      9.35 o 
  -5   3   2     1123.91     1110.19      7.67 o 
  -4   3   2      764.29      794.69      6.66 o 
  -3   3   2      101.25      122.38      7.57 o 
  -2   3   2     3030.16     3014.59     13.68 o 
  -1   3   2      789.96      758.37     11.03 o 
   0   3   2      117.30      143.94     10.75 o 
   1   3   2      395.29      402.11      5.24 o 
   2   3   2        2.44        1.52      3.06 o 
   3   3   2      134.74      145.32      3.95 o 
   4   3   2      189.51      177.46      4.24 o 
   5   3   2      214.08      192.87      5.01 o 
   6   3   2      103.52      112.53      5.75 o 
   7   3   2        6.81        2.48      3.88 o 
   8   3   2     1044.12     1028.93     11.98 o 
   9   3   2       48.66       60.65      6.88 o 
  10   3   2     2231.66     2061.62     23.40 o 
  11   3   2      205.67      180.08     10.48 o 
  12   3   2       78.23       76.50      9.86 o 
  13   3   2      713.81      666.84     16.33 o 
  14   3   2       91.78       72.94     10.48 o 
  15   3   2       23.74       29.13     10.04 o 
  16   3   2      329.52      285.29     14.10 o 
  17   3   2      253.12      242.48     12.96 o 
  18   3   2        1.31      -10.78     10.78 o 
  19   3   2      204.48      194.85     13.80 o 
  20   3   2        8.66        9.79     10.42 o 
  21   3   2      181.49      195.75     14.03 o 
  22   3   2      110.44      121.76     14.12 o 
 -20   4   2       14.16        0.49     11.78 o 
 -19   4   2        0.52       -3.80     12.84 o 
 -18   4   2       29.89       42.49     13.47 o 
 -17   4   2       61.88       67.56     14.10 o 
 -16   4   2       27.74       67.49     14.06 o 
 -15   4   2      184.73      176.83     14.06 o 
 -14   4   2      273.68      270.72     15.02 o 
 -13   4   2        5.18       17.85     11.77 o 
 -12   4   2      562.89      507.76     17.44 o 
 -11   4   2        0.32       -6.55     10.56 o 
 -10   4   2      449.94      421.29     16.02 o 
  -9   4   2        8.44       -6.66     10.40 o 
  -8   4   2      147.25      145.78     11.65 o 
  -7   4   2      190.46      195.85      8.82 o 
  -6   4   2       55.80       49.16      6.81 o 
  -5   4   2      382.41      365.77      8.93 o 
  -4   4   2      132.97      154.26      9.29 o 
  -3   4   2      179.80      176.14     12.59 o 
  -2   4   2      113.87      121.86     13.45 o 
  -1   4   2      888.09      873.66     12.63 o 
   0   4   2        0.21        6.61      5.76 o 
   1   4   2      451.71      448.93     13.58 o 
   2   4   2      260.15      258.29     17.49 o 
   3   4   2       10.81       13.45      5.58 o 
   4   4   2       52.13       50.23      6.49 o 
   5   4   2       67.38       55.32     10.49 o 
   6   4   2      728.73      747.02     18.58 o 
   7   4   2      542.87      575.16     17.16 o 
   8   4   2     1312.56     1244.54     23.20 o 
   9   4   2      388.83      390.94     15.62 o 
  10   4   2       29.33       39.49     11.21 o 
  11   4   2       14.64       15.81      6.65 o 
  12   4   2      175.53      163.90      8.41 o 
  13   4   2      225.80      235.16     17.88 o 
  14   4   2       56.38       69.80      8.44 o 
  15   4   2       17.21       12.46      8.09 o 
  16   4   2       11.11       -0.13      8.02 o 
  17   4   2       43.35       37.99      8.65 o 
  18   4   2      173.20      209.82     10.26 o 
  19   4   2       13.64       75.34     10.07 o 
 -15   5   2       45.26       45.96     13.77 o 
 -12   5   2        3.38       17.75     10.14 o 
 -11   5   2       32.40       20.40      9.34 o 
 -10   5   2        6.51       -8.71      9.91 o 
  -9   5   2       11.34       30.92     10.53 o 
  -8   5   2       31.52       28.03      9.65 o 
  -7   5   2        0.36        1.84      9.01 o 
  -6   5   2       16.93        9.96      6.74 o 
  -5   5   2       17.52        6.89      8.84 o 
  -4   5   2       12.49       23.05     19.63 o 
  -3   5   2        0.63        6.41     17.82 o 
  -2   5   2        7.79        9.81     16.24 o 
  -1   5   2       19.31       12.25      5.98 o 
   0   5   2        5.32        3.50     12.50 o 
   1   5   2      358.86      371.27     15.07 o 
   2   5   2      154.85      160.05      8.32 o 
   3   5   2       50.04       61.36     12.69 o 
   4   5   2       33.83       44.89     13.20 o 
   5   5   2      279.80      266.14     13.46 o 
   6   5   2      181.32      145.14     11.38 o 
   7   5   2        6.94       18.18      9.45 o 
  10   5   2        3.84       24.34     12.83 o 
  11   5   2       26.21        0.21     11.65 o 
  12   5   2        1.15        8.53     12.96 o 
  13   5   2       69.23      146.40     16.16 o 
  14   5   2       33.97       42.60     14.60 o 
  -4   6   2       36.20       99.82     38.22 o 
  -3   6   2      140.80      138.15      8.87 o 
  -2   6   2       74.31       93.39      7.27 o 
  -1   6   2      145.80      179.24      8.86 o 
   0   6   2       31.12       -5.88      5.88 o 
   1   6   2        0.14       70.92     15.28 o 
 -26   1   3      468.45      484.74     11.78 o 
 -25   1   3        2.76       38.08      6.75 o 
 -24   1   3       23.42       40.50     17.34 o 
 -23   1   3        0.98       -6.92      6.92 o 
 -22   1   3      156.01      154.90     13.68 o 
 -21   1   3      256.24      283.77     27.82 o 
 -20   1   3      760.09      773.94     12.47 o 
 -19   1   3     1104.06     1092.88     13.63 o 
 -18   1   3       45.14       38.32      6.12 o 
 -17   1   3      886.88      891.67     11.77 o 
 -16   1   3      170.83      171.37     12.45 o 
 -15   1   3      265.99      257.35      7.20 o 
 -14   1   3      454.43      466.41      8.13 o 
 -13   1   3      371.26      348.43      7.15 o 
 -12   1   3      621.72      567.92      7.91 o 
 -11   1   3      452.92      501.89      7.28 o 
 -10   1   3     1017.71     1063.35      9.21 o 
  -9   1   3      291.95      277.62      5.47 o 
  -8   1   3     4828.30     4832.51     16.73 o 
  -7   1   3     3722.25     3685.47     22.54 o 
  -6   1   3      306.73      351.88      4.01 o 
  -5   1   3       17.18       11.81      2.31 o 
  -4   1   3      899.28      882.98     12.70 o 
  -3   1   3     6256.97     6168.68     15.84 o 
  -2   1   3     2173.99     2232.34     10.61 o 
  -1   1   3      797.93      745.42      3.73 o 
   0   1   3        1.97        5.39      3.24 o 
   1   1   3     1057.01      992.67      8.10 o 
   2   1   3     4649.43     4414.95     13.25 o 
   3   1   3     6410.13     6430.87     33.77 o 
   4   1   3       90.35       60.25      2.14 o 
   5   1   3       22.85       20.11      2.11 o 
   6   1   3     2269.97     2485.35     11.05 o 
   7   1   3        2.03        2.27      2.56 o 
   8   1   3      126.02       96.20      3.52 o 
   9   1   3      606.43      631.21      6.20 o 
  10   1   3      278.01      278.23      5.34 o 
  11   1   3       44.50       59.50      2.72 o 
  12   1   3      251.86      266.97      5.27 o 
  13   1   3        9.50       13.91      8.77 o 
  14   1   3        1.81        2.65      5.10 o 
  15   1   3      111.45      102.13     10.10 o 
  16   1   3       14.43       23.08      7.08 o 
  17   1   3       76.41       88.58      6.99 o 
  18   1   3      123.92      128.83      7.27 o 
  19   1   3       65.30       65.93      7.22 o 
  20   1   3      119.00      124.72     10.01 o 
  21   1   3       59.53       43.76      7.12 o 
  22   1   3       47.66       49.72      7.65 o 
  23   1   3        4.17       -8.06      9.59 o 
  24   1   3       88.50       86.20     15.82 o 
  25   1   3        0.65       48.62     13.98 o 
 -24   2   3        3.37       12.84      8.70 o 
 -23   2   3      448.52      511.64     17.02 o 
 -22   2   3        5.16       16.93     21.86 o 
 -21   2   3       57.26       70.80      7.06 o 
 -20   2   3       17.29        7.26      6.04 o 
 -19   2   3       40.81       33.33      5.91 o 
 -18   2   3      143.02      123.11     10.76 o 
 -17   2   3       14.29       12.81      8.87 o 
 -16   2   3      172.15      167.40      8.73 o 
 -15   2   3      569.05      551.91      9.04 o 
 -14   2   3        5.04        9.53      4.33 o 
 -13   2   3      275.73      276.05      6.57 o 
 -12   2   3        0.04        0.39      2.78 o 
 -11   2   3     1684.14     1643.28     17.03 o 
 -10   2   3      413.01      416.59      4.75 o 
  -9   2   3      329.63      318.35      4.13 o 
  -8   2   3      883.77      999.26      6.22 o 
  -7   2   3     5293.92     5486.86     13.23 o 
  -6   2   3     1029.65      993.00      7.99 o 
  -5   2   3       67.24       73.79      2.09 o 
  -4   2   3      582.40      573.32      7.94 o 
  -3   2   3       74.06      112.26      3.16 o 
  -2   2   3      115.04      103.99      4.63 o 
  -1   2   3      792.77      810.03      5.77 o 
   0   2   3     1195.08     1176.13     10.52 o 
   1   2   3      987.39     1029.44     11.55 o 
   2   2   3        3.45        8.45      2.73 o 
   3   2   3      222.56      215.32      4.15 o 
   4   2   3     1563.12     1651.66     10.43 o 
   5   2   3     1231.81     1188.61      6.52 o 
   6   2   3       26.20       31.01      2.56 o 
   7   2   3      202.31      204.04      3.53 o 
   8   2   3     2063.58     2027.28     10.60 o 
   9   2   3        2.15        5.18      3.00 o 
  10   2   3     1108.26     1148.04      8.74 o 
  11   2   3     1147.07     1111.32      8.92 o 
  12   2   3     1836.39     1840.83     30.07 o 
  13   2   3      218.37      194.93      7.44 o 
  14   2   3     1748.17     1723.61     55.18 o 
  15   2   3      370.56      353.88      8.84 o 
  16   2   3      445.13      450.99      9.69 o 
  17   2   3      627.81      600.68     12.15 o 
  18   2   3       74.98       54.49      6.60 o 
  19   2   3        5.90        0.30      5.18 o 
  20   2   3       31.38       41.72     11.81 o 
  21   2   3       70.80      119.62     26.21 o 
  22   2   3       18.20       49.72     17.83 o 
  23   2   3      270.48      281.42      9.57 o 
 -22   3   3       19.13       18.95      7.21 o 
 -21   3   3        8.99       21.26      7.00 o 
 -20   3   3        0.05       18.22     11.04 o 
 -19   3   3       42.13       48.81      6.64 o 
 -18   3   3        3.52        2.16     10.64 o 
 -17   3   3        5.85       10.09     13.17 o 
 -16   3   3        2.91        2.69      5.52 o 
 -15   3   3        8.53       23.59      6.48 o 
 -14   3   3       70.68       56.89      6.14 o 
 -13   3   3       28.33       33.33      8.85 o 
 -12   3   3       33.98       22.12      4.05 o 
 -11   3   3      195.44      182.41      7.69 o 
 -10   3   3      202.82      188.82      5.24 o 
  -9   3   3      175.22      190.20      6.12 o 
  -8   3   3       45.17       42.14      3.94 o 
  -7   3   3      216.77      213.70      7.60 o 
  -6   3   3      531.80      510.49      5.78 o 
  -5   3   3      100.92      110.94      4.33 o 
  -4   3   3      773.22      782.91      9.52 o 
  -3   3   3      577.15      597.48      6.11 o 
  -2   3   3      221.96      249.95      5.31 o 
  -1   3   3      287.05      303.88      9.21 o 
   0   3   3       33.42       25.65      3.31 o 
   1   3   3      208.49      194.33      4.45 o 
   2   3   3       12.55       13.18      3.35 o 
   3   3   3      115.96      111.16      4.16 o 
   4   3   3       26.57       26.25      3.87 o 
   5   3   3      112.91      126.93      7.35 o 
   6   3   3      208.75      235.35      7.64 o 
   7   3   3        7.92        4.24      3.95 o 
   8   3   3      146.98      144.77      4.55 o 
   9   3   3       13.90        4.77      5.49 o 
  10   3   3       23.15       25.76      5.57 o 
  11   3   3      264.54      245.34      7.95 o 
  12   3   3     1020.23     1014.92     19.34 o 
  13   3   3      959.68      932.06     19.02 o 
  14   3   3       17.53       19.71      9.23 o 
  15   3   3        5.05       -1.89      9.45 o 
  16   3   3        4.84       -5.91     10.56 o 
  17   3   3       11.83       13.28     11.32 o 
  18   3   3       34.34       44.93     10.83 o 
  19   3   3       72.09       92.19     13.09 o 
  20   3   3       17.54       44.70     13.10 o 
  21   3   3       51.26       75.32     13.58 o 
 -20   4   3       10.78       37.15     14.67 o 
 -19   4   3        9.72       53.10     13.69 o 
 -18   4   3       56.21       80.53     12.78 o 
 -17   4   3       35.62       22.23     11.21 o 
 -16   4   3      612.54      549.11     19.13 o 
 -15   4   3       76.57       72.24     13.26 o 
 -14   4   3        1.30       12.39     11.01 o 
 -13   4   3        0.09        0.78     10.76 o 
 -12   4   3       16.42        7.58     10.38 o 
 -11   4   3       71.58       71.44     11.32 o 
 -10   4   3       54.08       26.81     10.23 o 
  -9   4   3       55.15       73.32     10.40 o 
  -8   4   3      116.60       97.77     10.51 o 
  -7   4   3       84.27       83.64      6.37 o 
  -6   4   3       89.54       90.34     16.38 o 
  -5   4   3        5.96        7.70      8.08 o 
  -4   4   3       34.19       29.71      5.42 o 
  -3   4   3       78.49       81.99      7.77 o 
  -2   4   3        0.05       -1.95      5.45 o 
  -1   4   3       26.80       22.66      6.41 o 
   0   4   3       51.91       50.46      7.86 o 
   1   4   3        0.14       -2.63      5.63 o 
   2   4   3       25.05       30.15      6.20 o 
   3   4   3      163.78      159.11     10.33 o 
   4   4   3       37.40       29.56     11.00 o 
   5   4   3      590.66      613.47     16.78 o 
   6   4   3        0.01       19.62     11.03 o 
   7   4   3      229.78      215.44     12.74 o 
   8   4   3      321.91      342.21     14.76 o 
   9   4   3      802.14      798.45     19.95 o 
  10   4   3       30.65       24.70     11.44 o 
  11   4   3       31.96       38.59     10.71 o 
  12   4   3      212.10      245.77     14.87 o 
  13   4   3        4.04        3.35      7.11 o 
  14   4   3      104.08       74.32      9.99 o 
  15   4   3        0.06       -3.64      7.64 o 
  16   4   3       51.69       91.62      9.43 o 
  17   4   3       26.21       71.15      9.72 o 
  18   4   3      121.59      163.22     27.04 o 
 -15   5   3      170.20       94.76     14.92 o 
 -14   5   3        8.39       39.21     11.25 o 
 -13   5   3      214.47      277.85     15.39 o 
 -12   5   3      128.99      111.36     12.34 o 
 -11   5   3        0.14       12.80     10.77 o 
 -10   5   3       37.42       42.57      9.89 o 
  -9   5   3        6.10       -9.92     10.40 o 
  -8   5   3      133.28      152.18     13.04 o 
  -7   5   3        0.05       18.54      8.31 o 
  -6   5   3      206.29      169.92     19.09 o 
  -5   5   3       42.24       73.90     11.48 o 
  -4   5   3      231.19      206.42      8.38 o 
  -3   5   3      292.31      292.32      9.33 o 
  -2   5   3        3.12        8.73     10.83 o 
  -1   5   3      273.37      261.00      9.38 o 
   0   5   3        8.05       12.01     14.83 o 
   1   5   3      706.74      710.11     36.44 o 
   2   5   3      139.98      157.53     41.62 o 
   3   5   3     1001.34      983.72     37.72 o 
   4   5   3      317.82      396.58     16.06 o 
   5   5   3      120.43      103.10     11.60 o 
   6   5   3       31.06       44.06      9.04 o 
   7   5   3        6.41       -9.18     10.48 o 
   8   5   3       45.91      -12.09     12.09 o 
   9   5   3        4.19       10.62     10.96 o 
  10   5   3        3.45      -11.60     11.60 o 
  11   5   3       27.59       28.31     12.72 o 
  12   5   3        2.41       90.40     15.04 o 
  13   5   3       60.16       89.65     14.28 o 
 -27   0   4       92.03       71.27     10.66 o 
 -26   0   4        9.63        0.08      8.15 o 
 -25   0   4       45.90       96.90     11.51 o 
 -24   0   4      601.04      575.35     16.73 o 
 -23   0   4       65.62       67.66     10.56 o 
 -22   0   4     1293.77     1281.27     22.51 o 
 -21   0   4        6.39        3.47      8.93 o 
 -20   0   4       83.49       55.11      9.79 o 
 -19   0   4      711.87      702.75     16.59 o 
 -18   0   4       44.85       48.18      9.23 o 
 -17   0   4     1356.25     1272.92     19.29 o 
 -16   0   4      724.47      744.12     14.98 o 
 -15   0   4      268.77      247.52      9.72 o 
 -14   0   4      374.70      381.45     11.15 o 
 -13   0   4     4382.82     4196.16     27.98 o 
 -12   0   4     4076.23     3862.04     25.89 o 
 -11   0   4      724.71      776.82     12.27 o 
 -10   0   4      484.81      499.69      9.94 o 
  -9   0   4     1207.34     1131.78     13.19 o 
  -8   0   4     3239.29     3049.25     19.65 o 
  -7   0   4      566.28      561.27      9.33 o 
  -6   0   4       31.77       46.80      5.32 o 
  -5   0   4       25.38       24.46      4.64 o 
  -4   0   4    11142.87    10889.29     32.18 o 
  -3   0   4      967.99      842.89      9.96 o 
  -2   0   4      695.40      671.28      9.33 o 
  -1   0   4      399.72      361.02      7.55 o 
   0   0   4        3.92        3.25      5.08 o 
   1   0   4      204.93      169.51      6.02 o 
   2   0   4      514.64      570.71      8.96 o 
   3   0   4        5.69        3.55      5.28 o 
   4   0   4     3666.31     4018.83     21.78 o 
   5   0   4     2447.43     2442.08     25.72 o 
   6   0   4       45.50       49.00      6.23 o 
   7   0   4     1811.94     1915.30     36.19 o 
   8   0   4      393.98      428.87      8.72 o 
   9   0   4       20.07       18.55      3.14 o 
  10   0   4      414.58      450.85      7.91 o 
  11   0   4     1258.41     1282.67     12.18 o 
  12   0   4      760.24      793.91     10.40 o 
  13   0   4       32.13       35.68      8.34 o 
  14   0   4       83.34       81.98      9.07 o 
  15   0   4      706.10      693.98     15.91 o 
  16   0   4       57.65       84.66     10.58 o 
  17   0   4      717.63      695.22     17.38 o 
  18   0   4        0.57       14.16     10.24 o 
  19   0   4      813.80      809.08     19.43 o 
  20   0   4        0.02       32.53     11.11 o 
  21   0   4      277.66      281.68     14.23 o 
  22   0   4       13.01       32.62      9.21 o 
  23   0   4        4.16       23.91     10.25 o 
  24   0   4      128.55      117.59     12.07 o 
 -26   1   4       16.47       -3.87      6.19 o 
 -25   1   4        7.02        8.00      9.76 o 
 -24   1   4       64.88       83.68      7.06 o 
 -23   1   4       18.86        8.90      9.98 o 
 -22   1   4      106.46      105.73      7.30 o 
 -21   1   4       12.22       15.70      6.41 o 
 -20   1   4      281.74      274.99     11.35 o 
 -19   1   4      248.88      226.14     15.60 o 
 -18   1   4        2.01        2.67      5.55 o 
 -17   1   4       50.95       56.98      5.77 o 
 -16   1   4      521.06      518.27      9.23 o 
 -15   1   4       20.77       18.82      5.10 o 
 -14   1   4      116.52      109.92      8.07 o 
 -13   1   4        2.33        2.58      4.48 o 
 -12   1   4      346.26      385.18     11.74 o 
 -11   1   4       97.16       79.72      4.76 o 
 -10   1   4       20.70       18.49      3.87 o 
  -9   1   4        2.20        1.51      3.93 o 
  -8   1   4     1074.35     1057.90     20.79 o 
  -7   1   4      274.35      239.41      3.96 o 
  -6   1   4        1.80       -1.35      2.36 o 
  -5   1   4        0.22        0.03      1.07 o 
  -4   1   4      426.81      358.47      2.74 o 
  -3   1   4     1161.40     1206.33     11.06 o 
  -2   1   4     1865.87     1902.06      5.07 o 
  -1   1   4      144.88      163.34      4.26 o 
   0   1   4     1835.20     1816.36      9.50 o 
   1   1   4     1065.40     1109.76     10.07 o 
   2   1   4     1325.06     1385.63      7.86 o 
   3   1   4     1111.92     1135.54      6.41 o 
   4   1   4     2380.04     2452.35      7.94 o 
   5   1   4      610.91      629.47      4.22 o 
   6   1   4     1816.88     1841.83      8.79 o 
   7   1   4      540.97      571.58      7.61 o 
   8   1   4        0.36       -1.17      2.28 o 
   9   1   4        0.93        7.27      3.42 o 
  10   1   4       13.03       13.39      4.79 o 
  11   1   4       55.22       47.66      5.35 o 
  12   1   4      612.13      611.15     13.64 o 
  13   1   4       78.26       77.68      5.95 o 
  14   1   4      145.53      131.55      7.06 o 
  15   1   4        0.89        1.81      4.89 o 
  16   1   4      589.88      597.53     13.52 o 
  17   1   4       21.01       16.76     12.66 o 
  18   1   4      580.36      574.01      9.72 o 
  19   1   4       99.34      104.16     13.39 o 
  20   1   4      241.83      230.97      7.68 o 
  21   1   4      107.21      109.76     15.22 o 
  22   1   4       10.22       18.18     19.50 o 
  23   1   4       21.89       26.42     22.03 o 
  24   1   4        2.65       17.11      9.06 o 
 -25   2   4       86.38      102.45     18.91 o 
 -24   2   4      219.49      189.83      8.58 o 
 -23   2   4       61.54       51.01     19.79 o 
 -22   2   4      184.84      174.94      9.05 o 
 -21   2   4       28.93       28.61     22.47 o 
 -20   2   4       52.14       43.82      6.39 o 
 -19   2   4        0.00       -5.19      7.39 o 
 -18   2   4       10.72        4.70      8.99 o 
 -17   2   4       38.49       51.68      5.70 o 
 -16   2   4        5.33        8.82      4.94 o 
 -15   2   4        1.98        1.03      4.68 o 
 -14   2   4        1.25        0.60      4.70 o 
 -13   2   4      335.56      321.98     10.23 o 
 -12   2   4     1157.68     1179.82     10.52 o 
 -11   2   4       14.46        8.62      2.61 o 
 -10   2   4        0.83        1.99      2.59 o 
  -9   2   4       63.71       59.67      2.90 o 
  -8   2   4      149.35      158.65      3.81 o 
  -7   2   4       86.18       75.73      3.47 o 
  -6   2   4      324.10      328.14      2.65 o 
  -5   2   4      188.82      214.01      3.03 o 
  -4   2   4       35.81       31.40      1.36 o 
  -3   2   4       77.70       80.10      3.36 o 
  -2   2   4      379.68      379.55      6.56 o 
  -1   2   4      281.36      276.68      9.10 o 
   0   2   4        0.02        1.65      3.24 o 
   1   2   4     2401.59     2702.96     12.97 o 
   2   2   4       22.53       32.84      7.52 o 
   3   2   4     2365.13     2676.32     17.30 o 
   4   2   4      883.24      959.10      8.69 o 
   5   2   4       69.36       75.19      4.77 o 
   6   2   4      568.04      565.07      6.03 o 
   7   2   4       38.90       44.41      3.04 o 
   8   2   4      166.26      166.54      3.87 o 
   9   2   4       68.31       51.32      3.64 o 
  10   2   4       60.55       67.61      5.96 o 
  11   2   4      242.42      234.36      5.19 o 
  12   2   4      203.72      185.97     10.03 o 
  13   2   4      586.81      552.52     10.03 o 
  14   2   4      111.29      109.27      6.57 o 
  15   2   4       34.35       32.09      9.96 o 
  16   2   4       71.00       51.79      9.18 o 
  17   2   4       36.43       34.03      6.07 o 
  18   2   4        0.39       -2.94      6.35 o 
  19   2   4        5.01        2.18      9.28 o 
  20   2   4        1.04       22.39     19.53 o 
  21   2   4        3.37       26.57     34.23 o 
  22   2   4        0.02       18.34      7.60 o 
  23   2   4        2.93       -7.34      7.34 o 
 -23   3   4       99.68      134.81     10.63 o 
 -22   3   4        3.66       -3.80     11.70 o 
 -21   3   4       71.41       92.04     26.88 o 
 -20   3   4       85.96       71.05      8.87 o 
 -19   3   4       18.21       40.84     12.56 o 
 -18   3   4       15.83       23.45      5.85 o 
 -17   3   4       56.25       65.78     18.47 o 
 -16   3   4      215.72      234.31     12.75 o 
 -15   3   4      113.93      117.41     14.27 o 
 -14   3   4      280.82      274.62     17.57 o 
 -13   3   4       10.08       13.54      5.61 o 
 -12   3   4      240.41      234.04      5.79 o 
 -11   3   4      237.49      217.70      5.61 o 
 -10   3   4       82.11       73.86      4.42 o 
  -9   3   4      499.24      503.06      9.00 o 
  -8   3   4       95.72      104.95      4.62 o 
  -7   3   4        0.52       -1.58      2.98 o 
  -6   3   4      158.04      167.15      4.21 o 
  -5   3   4      609.22      626.92      6.79 o 
  -4   3   4      932.11      939.64     10.59 o 
  -3   3   4       83.96       82.42      5.57 o 
  -2   3   4       95.74       94.32      3.82 o 
  -1   3   4      882.01      913.77     21.70 o 
   0   3   4      160.40      150.27      5.72 o 
   1   3   4      308.78      319.53      5.24 o 
   2   3   4      661.04      673.95     10.20 o 
   3   3   4     1233.56     1260.58     11.83 o 
   4   3   4       29.33       30.31      4.14 o 
   5   3   4      296.11      296.58      9.55 o 
   6   3   4      372.29      358.80      6.48 o 
   7   3   4     1438.69     1470.91     11.43 o 
   8   3   4        7.25        9.65      4.80 o 
   9   3   4     2611.42     2557.50     18.20 o 
  10   3   4      465.17      435.37      7.58 o 
  11   3   4      434.86      415.15     12.15 o 
  12   3   4      175.32      191.85      6.63 o 
  13   3   4       32.23       18.41     11.64 o 
  14   3   4      412.87      383.73     14.95 o 
  15   3   4      151.07      142.10     12.41 o 
  16   3   4      105.64      108.86     11.40 o 
  17   3   4        1.44       13.83     11.40 o 
  18   3   4      163.84      181.31     14.75 o 
  19   3   4       27.54       40.99     12.39 o 
  20   3   4       95.88      109.95     12.74 o 
  21   3   4      117.70      130.35     15.12 o 
 -20   4   4      101.81      110.77     14.24 o 
 -19   4   4       33.26        5.14     11.23 o 
 -18   4   4       26.68       44.56     11.98 o 
 -17   4   4       67.86       78.49     12.50 o 
 -16   4   4       11.44       24.45     11.68 o 
 -15   4   4       42.65       36.94     12.03 o 
 -14   4   4        5.44       11.52     10.54 o 
 -13   4   4      279.40      277.10     15.10 o 
 -12   4   4        0.07      -10.45     10.45 o 
 -11   4   4      253.68      206.47     12.81 o 
 -10   4   4       11.90        7.55      5.46 o 
  -9   4   4      338.20      341.32     22.25 o 
  -8   4   4     1107.81     1094.16     36.97 o 
  -7   4   4        0.09        5.78      4.10 o 
  -6   4   4      647.92      610.89      8.69 o 
  -5   4   4       10.96       11.52      4.36 o 
  -4   4   4      459.12      445.02      7.69 o 
  -3   4   4      148.12      156.72      6.60 o 
  -2   4   4      232.71      233.66     10.12 o 
  -1   4   4       19.32       22.32      4.64 o 
   0   4   4      448.65      405.70      7.77 o 
   1   4   4      161.83      186.79      9.79 o 
   2   4   4       41.31       40.77      4.83 o 
   3   4   4      179.61      184.75     15.48 o 
   4   4   4      107.09      122.58      7.06 o 
   5   4   4       83.64       98.14     14.44 o 
   6   4   4      190.19      203.15      8.09 o 
   7   4   4      354.68      355.70     12.68 o 
   8   4   4      382.93      360.30     11.46 o 
   9   4   4        1.57        3.20      9.88 o 
  10   4   4      113.90       97.63     11.36 o 
  11   4   4      101.34      141.53     13.22 o 
  12   4   4      154.62      150.93     13.55 o 
  13   4   4       45.23       46.57     10.92 o 
  14   4   4       28.60       21.91     11.11 o 
  15   4   4      178.19      219.35     16.87 o 
  16   4   4       55.78       69.38     37.84 o 
  17   4   4       50.81       65.14     49.19 o 
 -15   5   4        2.71       17.77      8.65 o 
 -14   5   4        6.67       -9.72     10.88 o 
 -13   5   4        8.17       16.72      8.90 o 
 -12   5   4        2.06       15.52     11.24 o 
 -11   5   4       40.94       31.74      9.69 o 
 -10   5   4       22.02        7.62      9.90 o 
  -9   5   4       11.22       31.26     11.09 o 
  -8   5   4      111.42       91.16     11.25 o 
  -7   5   4       87.36       72.74     11.02 o 
  -6   5   4        7.69        9.61      9.33 o 
  -5   5   4        9.31        5.05      9.30 o 
  -4   5   4        0.43       13.93      5.96 o 
  -3   5   4       24.84       -2.06     13.44 o 
  -2   5   4        2.18       20.50      5.90 o 
  -1   5   4       22.99        9.43      5.40 o 
   0   5   4       11.12       38.29     20.91 o 
   1   5   4       22.23       22.05      5.91 o 
   2   5   4       25.04       37.15      6.78 o 
   3   5   4       73.82       66.39      6.77 o 
   4   5   4      178.98      217.80     12.76 o 
   5   5   4      115.70       89.34      9.18 o 
   6   5   4        3.99       28.57      8.49 o 
   8   5   4       11.35        9.86     11.67 o 
   9   5   4       18.46       -0.72     11.95 o 
  10   5   4        0.11      -11.51     11.51 o 
  11   5   4        3.32       72.48     14.63 o 
  12   5   4       66.45      106.12     15.11 o 
 -26   1   5       30.08       52.35      6.78 o 
 -25   1   5       78.81       73.57      6.75 o 
 -24   1   5       56.60       64.43      8.51 o 
 -23   1   5       11.03       23.80      6.19 o 
 -22   1   5      204.75      201.82     15.19 o 
 -21   1   5        5.65        7.44     13.13 o 
 -20   1   5      323.05      342.69     21.09 o 
 -19   1   5       39.26       50.77     10.24 o 
 -18   1   5      935.86      897.57     13.10 o 
 -17   1   5      226.09      251.63      7.71 o 
 -16   1   5      118.18      125.87     10.66 o 
 -15   1   5      338.61      377.89      8.54 o 
 -14   1   5       28.68       21.45      5.08 o 
 -13   1   5     1140.87     1149.33     11.38 o 
 -12   1   5        5.99        2.70      4.29 o 
 -11   1   5        0.13        3.96      3.09 o 
 -10   1   5        4.11        3.27      2.96 o 
  -9   1   5     1227.79     1235.58     17.66 o 
  -8   1   5      387.53      404.88      4.91 o 
  -7   1   5     1047.73     1076.88     13.61 o 
  -6   1   5      220.60      218.23      4.73 o 
  -5   1   5      117.22      127.40      2.12 o 
  -4   1   5      166.63      216.51      2.61 o 
  -3   1   5      123.80      148.07      7.71 o 
  -2   1   5      970.80     1199.74     14.91 o 
  -1   1   5     3658.03     3908.01     30.88 o 
   0   1   5     1074.30     1013.37      6.11 o 
   1   1   5        3.63        3.29      2.31 o 
   2   1   5        6.26        2.53      2.34 o 
   3   1   5        0.51       -1.23      2.30 o 
   4   1   5      112.64      137.76      3.52 o 
   5   1   5       19.67        7.97      2.73 o 
   6   1   5     1966.73     1999.05     15.97 o 
   7   1   5      194.69      244.09      7.64 o 
   8   1   5        1.30        6.85      4.48 o 
   9   1   5      784.41      803.26     22.45 o 
  10   1   5      509.28      490.48     10.35 o 
  11   1   5      589.98      612.19      9.90 o 
  12   1   5      329.67      334.75      9.34 o 
  13   1   5       17.28       20.23      7.61 o 
  14   1   5      242.26      236.70      6.09 o 
  15   1   5      375.39      387.63      7.53 o 
  16   1   5       74.37       65.30      7.15 o 
  17   1   5       28.70       24.82      8.38 o 
  18   1   5        9.00        4.33      6.69 o 
  19   1   5       75.15       88.74     17.75 o 
  20   1   5      130.64      138.37     12.01 o 
  21   1   5      227.32      247.44     12.08 o 
  22   1   5       11.13       25.49     15.89 o 
  23   1   5      169.79      207.02     13.46 o 
 -25   2   5      117.83      127.58     15.33 o 
 -24   2   5       17.76       91.77     41.26 o 
 -23   2   5      129.31      131.34     12.40 o 
 -22   2   5        3.02       28.99      8.66 o 
 -21   2   5      118.03      126.97     21.59 o 
 -20   2   5        9.20       33.74      7.60 o 
 -19   2   5      135.99      148.80     12.08 o 
 -18   2   5      124.08      137.69     13.36 o 
 -17   2   5       79.67       80.71      6.09 o 
 -16   2   5       91.45       90.59      4.78 o 
 -15   2   5       88.95       79.69      4.51 o 
 -14   2   5       13.60       13.54      4.77 o 
 -13   2   5      490.80      492.39      8.87 o 
 -12   2   5       48.08       34.85      3.72 o 
 -11   2   5      161.63      155.26      4.51 o 
 -10   2   5      822.39      810.26      7.40 o 
  -9   2   5     2172.28     2110.02     10.88 o 
  -8   2   5      259.82      254.56      4.43 o 
  -7   2   5     1011.14      952.32     11.14 o 
  -6   2   5       75.69       73.15      3.87 o 
  -5   2   5     1791.07     1711.37     13.52 o 
  -4   2   5      704.89      686.73      5.78 o 
  -3   2   5     1100.15     1000.84     13.92 o 
  -2   2   5      191.43      227.45     10.15 o 
  -1   2   5     1247.93     1191.82     14.03 o 
   0   2   5     1129.65     1112.58      6.39 o 
   1   2   5      662.91      660.01     11.80 o 
   2   2   5      594.27      587.29      6.84 o 
   3   2   5       26.44       39.87      2.48 o 
   4   2   5     1362.59     1323.67      7.68 o 
   5   2   5      337.39      325.41     10.45 o 
   6   2   5      777.86      764.70     14.17 o 
   7   2   5      432.23      415.35     11.76 o 
   8   2   5      130.23      104.83      8.44 o 
   9   2   5      902.64      905.45     14.15 o 
  10   2   5      294.14      304.94      9.01 o 
  11   2   5      911.69      913.54      8.83 o 
  12   2   5        5.73        5.70      5.44 o 
  13   2   5      759.65      765.01     35.09 o 
  14   2   5       30.92       37.78      5.96 o 
  15   2   5      135.25      131.09      8.64 o 
  16   2   5      253.32      259.60      8.76 o 
  17   2   5       29.89       25.48      8.85 o 
  18   2   5      485.07      475.21     11.15 o 
  19   2   5       14.63       25.66     11.12 o 
  20   2   5      204.49      214.41     15.86 o 
  21   2   5       54.94       87.36     13.79 o 
  22   2   5      161.81      200.81     15.67 o 
 -23   3   5       13.13       20.75      6.36 o 
 -22   3   5       20.98       34.83     15.86 o 
 -21   3   5       10.19       38.28      6.89 o 
 -20   3   5       24.92       34.40      7.02 o 
 -19   3   5       37.89       47.21     26.90 o 
 -18   3   5       14.43        5.86      6.73 o 
 -17   3   5       42.34       37.85      6.69 o 
 -16   3   5      151.24      129.46     20.87 o 
 -15   3   5        3.15       -1.17      9.15 o 
 -14   3   5      154.77      126.73     10.48 o 
 -13   3   5      167.96      157.37      5.37 o 
 -12   3   5       37.85       41.68      4.34 o 
 -11   3   5       65.77       47.82      4.44 o 
 -10   3   5       17.01       10.73      3.95 o 
  -9   3   5      432.04      430.11      7.03 o 
  -8   3   5      423.03      391.14      6.72 o 
  -7   3   5        0.03        1.49      3.82 o 
  -6   3   5      158.11      155.19      5.17 o 
  -5   3   5      324.13      325.11      5.11 o 
  -4   3   5      484.32      477.55      5.82 o 
  -3   3   5       44.97       45.30      4.41 o 
  -2   3   5      643.90      662.03      6.73 o 
  -1   3   5      162.55      169.66      4.65 o 
   0   3   5        5.94        2.64      2.52 o 
   1   3   5       11.39        7.58      2.39 o 
   2   3   5       83.01       81.06      4.59 o 
   3   3   5       63.28       65.38      6.06 o 
   4   3   5      254.21      253.79      5.79 o 
   5   3   5        7.94       13.57      4.12 o 
   6   3   5      112.65       94.57      4.91 o 
   7   3   5      403.31      408.97      7.17 o 
   8   3   5      524.19      530.47      9.58 o 
   9   3   5        1.55       16.86      9.04 o 
  10   3   5      168.57      185.74      7.19 o 
  11   3   5       15.50       13.15      5.04 o 
  12   3   5        4.19       -5.05     10.13 o 
  13   3   5       86.26       73.67      8.94 o 
  14   3   5        0.01        3.41      7.08 o 
  15   3   5       14.69       17.50      7.33 o 
  16   3   5       41.61       39.45     30.52 o 
  17   3   5        0.92        0.30     11.29 o 
  18   3   5        8.51       -8.49     10.19 o 
  19   3   5       64.27       45.58     13.34 o 
  20   3   5       65.25       30.57     12.42 o 
 -19   4   5       45.87       98.64     13.48 o 
 -18   4   5       59.55       67.90     12.49 o 
 -17   4   5        3.62      -10.90     10.90 o 
 -16   4   5        4.28       33.68      7.01 o 
 -15   4   5       71.70       67.88      7.46 o 
 -14   4   5       55.35       58.41     21.96 o 
 -13   4   5      297.07      242.19     17.88 o 
 -12   4   5       11.03        6.04      5.40 o 
 -11   4   5        3.48        4.40      5.86 o 
 -10   4   5      102.62      105.43     11.38 o 
  -9   4   5       28.17       21.83      4.36 o 
  -8   4   5        4.92       15.23      4.66 o 
  -7   4   5       68.67       61.37      6.37 o 
  -6   4   5      330.52      331.46      7.13 o 
  -5   4   5       52.16       59.02      4.99 o 
  -4   4   5       29.78       35.09      5.68 o 
  -3   4   5      109.78      103.49      7.77 o 
  -2   4   5      383.26      395.41      7.31 o 
  -1   4   5      317.52      321.58      9.34 o 
   0   4   5      255.39      249.68      5.68 o 
   1   4   5      261.17      259.64     12.91 o 
   2   4   5      267.78      272.59      5.81 o 
   3   4   5       75.69       67.92     10.57 o 
   4   4   5      410.72      385.71      7.59 o 
   5   4   5       61.24       66.84      5.41 o 
   6   4   5       31.35       25.44      6.75 o 
   7   4   5       45.03       44.39      4.91 o 
   8   4   5        3.94       11.86      7.55 o 
   9   4   5       57.96       62.75      7.24 o 
  10   4   5      111.21      109.41      5.69 o 
  11   4   5       10.06       22.78     11.41 o 
  12   4   5       14.14        1.72      6.90 o 
  13   4   5      342.49      319.91     19.14 o 
  14   4   5       16.14       89.58     15.35 o 
  15   4   5        5.61       36.84     10.56 o 
  16   4   5       39.34       70.51     35.49 o 
 -14   5   5       67.46      121.70     13.29 o 
 -13   5   5      337.61      359.69     17.02 o 
 -12   5   5       11.40       10.29     10.03 o 
 -11   5   5      311.64      323.52     15.27 o 
 -10   5   5       65.47       67.97     12.14 o 
  -9   5   5      142.23      143.67     12.61 o 
  -8   5   5        1.89       12.41     10.07 o 
  -7   5   5       88.95       72.89     10.00 o 
  -6   5   5        1.09        4.16      8.90 o 
  -5   5   5       68.32       70.84     10.64 o 
  -4   5   5      146.49      125.01     12.07 o 
  -3   5   5       17.87       51.93     11.08 o 
  -2   5   5       46.69       28.36     10.49 o 
  -1   5   5       60.59       75.04     10.40 o 
   0   5   5      217.13      210.64     13.02 o 
   1   5   5      400.29      427.78     16.02 o 
   2   5   5      137.39      114.81      9.68 o 
   3   5   5      188.16      219.82     11.67 o 
   5   5   5       64.96       86.08      8.44 o 
   6   5   5      122.85      100.64     11.11 o 
   8   5   5       28.42       45.10     13.40 o 
  10   5   5      192.16      252.80     16.06 o 
  11   5   5       92.53      157.93     14.46 o 
 -26   0   6        5.61       11.58      8.73 o 
 -25   0   6       76.25       84.76     11.18 o 
 -24   0   6       63.73       45.80     10.37 o 
 -23   0   6      382.35      367.08     14.89 o 
 -22   0   6        3.18        5.10      9.14 o 
 -21   0   6       11.48       -1.22      8.97 o 
 -20   0   6        2.18       17.39      9.31 o 
 -19   0   6      128.20      115.92     10.34 o 
 -18   0   6     2377.81     2364.19     26.18 o 
 -17   0   6        1.73        9.79      7.39 o 
 -16   0   6     1060.30     1052.13     17.42 o 
 -15   0   6       83.05       74.40      8.36 o 
 -14   0   6      223.17      248.01      9.71 o 
 -13   0   6       15.58       15.72      6.97 o 
 -12   0   6      887.19      774.85     13.59 o 
 -11   0   6       19.33       19.33      6.25 o 
 -10   0   6      361.69      361.35      9.76 o 
  -9   0   6      165.88      176.60      7.50 o 
  -8   0   6      831.95      888.26     13.18 o 
  -7   0   6     4495.57     4991.87     27.46 o 
  -6   0   6      260.42      324.32      9.14 o 
  -5   0   6      117.31      128.92      6.66 o 
  -4   0   6      504.66      495.93      9.62 o 
  -3   0   6      344.03      404.99      9.16 o 
  -2   0   6      888.18      929.60     12.37 o 
  -1   0   6     1099.14     1053.26     12.94 o 
   0   0   6     3311.85     3472.99     22.63 o 
   1   0   6      840.48      814.20     12.11 o 
   2   0   6     1362.93     1433.62     15.45 o 
   3   0   6       14.28       19.65      6.03 o 
   4   0   6      602.00      636.39     11.72 o 
   5   0   6     1063.21     1077.27     14.56 o 
   6   0   6      748.91      800.09     13.45 o 
   7   0   6      344.62      347.30      9.99 o 
   8   0   6      324.20      382.59     10.58 o 
   9   0   6        0.11       -6.39      6.39 o 
  10   0   6     1106.58     1107.50     16.61 o 
  11   0   6        1.75        3.97      7.49 o 
  12   0   6      180.34      174.11      9.53 o 
  13   0   6       14.42        4.81      8.09 o 
  14   0   6      511.49      507.47     14.15 o 
  15   0   6      148.17      143.49     10.10 o 
  16   0   6       42.34       35.16      9.16 o 
  17   0   6      122.79      135.14     11.37 o 
  18   0   6      430.44      431.04     15.39 o 
  19   0   6     1135.28     1126.67     21.51 o 
  20   0   6        4.84       -6.76      9.24 o 
  21   0   6        4.43       -8.61      9.94 o 
  22   0   6      286.41      263.28     14.35 o 
 -26   1   6       15.35       -1.03      8.96 o 
 -25   1   6        0.11       19.00      6.12 o 
 -24   1   6        0.81       -4.87      9.07 o 
 -23   1   6       20.03        5.44     10.46 o 
 -22   1   6        3.57        8.86      8.88 o 
 -21   1   6      221.56      183.20      7.99 o 
 -20   1   6       30.82       24.54     10.70 o 
 -19   1   6       65.94       70.89      6.69 o 
 -18   1   6       80.55       90.83     15.05 o 
 -17   1   6       13.72       18.86      5.73 o 
 -16   1   6      403.92      354.95      8.85 o 
 -15   1   6     1278.27     1213.99     29.98 o 
 -14   1   6      687.87      663.04     11.46 o 
 -13   1   6        0.01        0.44      3.24 o 
 -12   1   6      180.07      145.86      4.38 o 
 -11   1   6        0.02        0.74      3.10 o 
 -10   1   6        8.06        1.64      2.95 o 
  -9   1   6      126.28      134.06      3.82 o 
  -8   1   6       57.39       66.60      1.66 o 
  -7   1   6        8.92        8.31      1.43 o 
  -6   1   6      615.21      585.88      3.91 o 
  -5   1   6      735.90      690.34      7.21 o 
  -4   1   6      624.33      666.37      5.77 o 
  -3   1   6     1326.76     1405.80     11.08 o 
  -2   1   6      144.86      167.67      4.93 o 
  -1   1   6     3468.39     3656.97     11.84 o 
   0   1   6       40.80       33.29      2.70 o 
   1   1   6      573.94      661.01      7.06 o 
   2   1   6      860.71      945.30      6.86 o 
   3   1   6      677.71      705.27      8.95 o 
   4   1   6      152.44      145.29      3.98 o 
   5   1   6      283.05      311.75      4.89 o 
   6   1   6        4.46        2.78      6.89 o 
   7   1   6      380.92      395.89      7.23 o 
   8   1   6      193.83      190.14      5.61 o 
   9   1   6      239.22      251.10      8.01 o 
  10   1   6       18.89       17.90      5.16 o 
  11   1   6      161.54      127.00      8.05 o 
  12   1   6        2.53        3.69      7.05 o 
  13   1   6      346.01      358.09      8.69 o 
  14   1   6        0.02        0.97      5.78 o 
  15   1   6      413.08      388.52      9.52 o 
  16   1   6       45.68       28.43      6.76 o 
  17   1   6      409.70      407.89     10.21 o 
  18   1   6       18.54       37.92     17.62 o 
  19   1   6        2.24       23.92      5.59 o 
  20   1   6       51.30       96.09     10.86 o 
  21   1   6        1.10       29.83      7.03 o 
  22   1   6      160.82      209.79     14.41 o 
 -24   2   6        0.44       25.32      8.60 o 
 -23   2   6      102.82      122.72     22.75 o 
 -22   2   6       30.57       22.81      6.08 o 
 -21   2   6        0.43       -5.00      5.45 o 
 -20   2   6       27.08       58.14      5.79 o 
 -19   2   6       26.65       29.98      5.58 o 
 -18   2   6       26.62       16.33      8.06 o 
 -17   2   6        0.04        1.63      4.21 o 
 -16   2   6       18.19       27.37      4.26 o 
 -15   2   6       34.15       16.76      3.98 o 
 -14   2   6       24.91       22.93      4.14 o 
 -13   2   6      340.62      301.13      9.62 o 
 -12   2   6       38.89       30.42      3.78 o 
 -11   2   6       98.85      125.22      4.89 o 
 -10   2   6        0.71       -3.51      4.88 o 
  -9   2   6       30.17       32.96      4.91 o 
  -8   2   6        7.88        9.45      4.52 o 
  -7   2   6        3.83        8.54      4.52 o 
  -6   2   6       88.43       87.00      5.37 o 
  -5   2   6      329.24      315.30      7.13 o 
  -4   2   6        1.62        3.75      4.16 o 
  -3   2   6       40.09       42.25      5.33 o 
  -2   2   6      214.76      205.78     10.38 o 
  -1   2   6      719.16      753.67      5.36 o 
   0   2   6       75.48      105.49      5.79 o 
   1   2   6      231.01      250.26      4.17 o 
   2   2   6      746.57      854.93      8.34 o 
   3   2   6        0.28        7.31      3.64 o 
   4   2   6      138.05      129.05      8.84 o 
   5   2   6        0.35        6.09      7.62 o 
   6   2   6      509.04      522.42     13.33 o 
   7   2   6      685.43      713.92     15.55 o 
   8   2   6        1.85       -1.74      8.50 o 
   9   2   6      115.93       77.06      9.03 o 
  10   2   6       21.67       11.23      6.44 o 
  11   2   6      146.62      137.19      7.18 o 
  12   2   6       26.07       22.52      6.76 o 
  13   2   6        9.30       21.67      9.45 o 
  14   2   6        0.87        5.81      9.47 o 
  15   2   6       17.71       10.93      9.71 o 
  16   2   6       29.02       10.71     11.21 o 
  17   2   6        2.30       -9.39     11.54 o 
  18   2   6       54.79       53.38     11.06 o 
  19   2   6       58.38       95.50     13.96 o 
  20   2   6       31.08       90.63     13.77 o 
  21   2   6        3.96       46.17     12.03 o 
 -22   3   6        4.32       97.18     10.57 o 
 -21   3   6       50.64       53.13      8.93 o 
 -20   3   6        6.38       63.65      9.71 o 
 -19   3   6      132.83      139.77     12.83 o 
 -18   3   6      138.92      142.70     29.68 o 
 -17   3   6        0.65       -2.00      5.83 o 
 -16   3   6       26.32       41.63      7.11 o 
 -15   3   6      113.29      120.26      7.49 o 
 -14   3   6      545.16      550.50     10.56 o 
 -13   3   6        2.16        4.59      4.20 o 
 -12   3   6      354.63      358.29      6.76 o 
 -11   3   6       62.21       54.74      4.37 o 
 -10   3   6      102.24       91.28      4.87 o 
  -9   3   6      495.56      496.77      8.35 o 
  -8   3   6      597.75      574.37      8.08 o 
  -7   3   6      223.66      235.68     10.79 o 
  -6   3   6     2024.58     1962.93     13.35 o 
  -5   3   6     1083.93     1069.07     11.34 o 
  -4   3   6      388.25      366.86      6.79 o 
  -3   3   6      446.30      451.55      7.29 o 
  -2   3   6       23.54       19.20      4.47 o 
  -1   3   6      415.19      371.99      5.61 o 
   0   3   6      305.05      317.33      5.40 o 
   1   3   6       13.96       21.72      4.57 o 
   2   3   6        0.44        3.34      3.93 o 
   3   3   6      144.35      143.99     10.55 o 
   4   3   6      879.09      907.47     11.27 o 
   5   3   6       66.09       59.39      4.62 o 
   6   3   6      490.84      479.63      7.54 o 
   7   3   6        3.71        5.03      5.21 o 
   8   3   6     1255.94     1210.48     26.78 o 
   9   3   6      163.52      158.71      6.86 o 
  10   3   6      223.14      214.56     13.37 o 
  11   3   6      259.91      272.58     25.50 o 
  12   3   6        0.59       -0.04      8.36 o 
  13   3   6      644.49      643.54     17.61 o 
  14   3   6       43.94       36.48     16.73 o 
  15   3   6      506.87      479.71     13.49 o 
  16   3   6       15.77       13.06     17.66 o 
  17   3   6      232.73      233.99     22.32 o 
  18   3   6      128.63      127.27      9.36 o 
  19   3   6        0.98        5.85     10.76 o 
 -19   4   6       24.51       41.64     13.79 o 
 -18   4   6      210.17      227.69     22.27 o 
 -17   4   6        3.33       11.90      8.55 o 
 -16   4   6      201.96      191.40     20.57 o 
 -15   4   6       96.65      101.41     19.69 o 
 -14   4   6      204.96      232.46     25.62 o 
 -13   4   6       61.55       49.81     11.35 o 
 -12   4   6       41.22       59.77      6.32 o 
 -11   4   6       19.53       18.16      7.71 o 
 -10   4   6       11.50        9.61      4.47 o 
  -9   4   6      278.33      270.50      8.95 o 
  -8   4   6        5.20        2.88      6.33 o 
  -7   4   6      221.60      212.10      6.52 o 
  -6   4   6      132.12      142.38      5.94 o 
  -5   4   6       93.57       93.87     10.86 o 
  -4   4   6      276.34      283.37      7.04 o 
  -3   4   6       14.69       26.06      4.74 o 
  -2   4   6      496.34      508.24      8.37 o 
  -1   4   6      112.71      107.61      5.77 o 
   0   4   6        0.05        6.02      4.59 o 
   1   4   6      131.22      136.04     23.73 o 
   2   4   6        0.12       -2.98      4.51 o 
   3   4   6      279.40      277.77      7.36 o 
   4   4   6       18.88       13.05      4.73 o 
   5   4   6      262.62      277.43      9.26 o 
   6   4   6      111.44       94.63      5.58 o 
   7   4   6        0.04       17.43      6.46 o 
   8   4   6        8.02        1.24      8.26 o 
   9   4   6       35.69       46.13     11.68 o 
  10   4   6       91.56      103.83     13.87 o 
  11   4   6        7.65        2.99      4.61 o 
  12   4   6       10.23       34.17     34.01 o 
  13   4   6        0.66        5.78      8.23 o 
  14   4   6      228.58      270.37     64.26 o 
  15   4   6      187.47      238.17     21.81 o 
 -13   5   6       14.05       39.18      8.76 o 
 -12   5   6        0.36       19.73      8.85 o 
 -11   5   6       26.27       -9.13      9.13 o 
 -10   5   6       42.47       60.77     21.50 o 
  -9   5   6        0.02        2.72      6.03 o 
  -8   5   6       18.06       11.81      9.32 o 
  -7   5   6        6.25       14.84      7.09 o 
  -6   5   6        1.62        7.72      9.55 o 
  -5   5   6       71.20       77.87      9.95 o 
  -4   5   6       20.83       31.91      6.60 o 
  -3   5   6        0.06        1.49     16.89 o 
  -2   5   6        0.02       17.25      6.12 o 
  -1   5   6       14.82       14.12      7.78 o 
   0   5   6       13.93       24.84      6.34 o 
   1   5   6       92.66      131.43     12.23 o 
   2   5   6      187.06      205.54     13.25 o 
   3   5   6      218.32      220.64     12.46 o 
   4   5   6       32.86       37.44      9.75 o 
   5   5   6        0.01       -8.52      8.52 o 
   6   5   6       11.30       -8.81      8.81 o 
   7   5   6        3.44      -11.45     11.45 o 
   8   5   6       33.64       34.92     11.30 o 
   9   5   6        2.64       -3.77     11.17 o 
 -25   1   7       63.30       48.46      7.01 o 
 -24   1   7        0.05       21.79      6.96 o 
 -23   1   7      151.93      146.05      8.11 o 
 -22   1   7        0.04        2.89     17.93 o 
 -21   1   7      390.06      377.64     15.81 o 
 -20   1   7      175.93      198.61     12.08 o 
 -19   1   7       27.60       33.25      6.08 o 
 -18   1   7      234.98      224.26      7.70 o 
 -17   1   7        2.36        0.77      5.55 o 
 -16   1   7      113.09      109.95      6.63 o 
 -15   1   7       30.02       32.40      9.68 o 
 -14   1   7      220.58      228.67      7.00 o 
 -13   1   7       97.65       96.97      7.92 o 
 -12   1   7       58.22       52.48      5.13 o 
 -11   1   7       83.45       78.47      5.15 o 
 -10   1   7        0.84        2.85      4.34 o 
  -9   1   7      200.19      186.58      5.95 o 
  -8   1   7      280.12      293.36      4.71 o 
  -7   1   7      725.65      770.08      6.61 o 
  -6   1   7        9.28       16.36      1.79 o 
  -5   1   7      340.08      328.26      3.46 o 
  -4   1   7        0.07        2.10      2.25 o 
  -3   1   7        4.97        1.39      3.88 o 
  -2   1   7      770.36      705.39      5.99 o 
  -1   1   7      206.90      197.46      3.84 o 
   0   1   7       66.89       53.38      3.01 o 
   1   1   7      919.21     1004.09      7.42 o 
   2   1   7      813.28      832.19      6.99 o 
   3   1   7       73.66       60.11      3.43 o 
   4   1   7       58.58       51.75      4.66 o 
   5   1   7        9.69        5.58      4.37 o 
   6   1   7       62.09       52.12     10.17 o 
   7   1   7      296.10      292.43      7.36 o 
   8   1   7        0.26        1.06      7.95 o 
   9   1   7      880.66      816.76     10.48 o 
  10   1   7      481.43      492.04     12.84 o 
  11   1   7        5.46       -1.77      5.08 o 
  12   1   7      179.71      191.41      7.09 o 
  13   1   7        2.96        7.05      5.78 o 
  14   1   7      920.74      889.45     12.65 o 
  15   1   7       11.47        4.54      6.27 o 
  16   1   7      200.23      175.26      7.86 o 
  17   1   7      169.29      182.33     13.63 o 
  18   1   7        0.64       18.88     10.31 o 
  19   1   7      190.39      238.40     14.82 o 
  20   1   7       38.68       73.36     12.86 o 
  21   1   7       81.83      105.21     12.41 o 
 -24   2   7      363.35      341.39     13.98 o 
 -23   2   7       60.93      119.07     11.41 o 
 -22   2   7      156.14      154.63     11.77 o 
 -21   2   7       54.41       95.91     10.80 o 
 -20   2   7       50.15       56.22      8.72 o 
 -19   2   7       99.59      125.80     11.37 o 
 -18   2   7       10.76        5.41      9.03 o 
 -17   2   7      298.65      303.09     13.33 o 
 -16   2   7       19.11       10.92      7.86 o 
 -15   2   7        1.51        1.28      8.54 o 
 -14   2   7      544.92      562.84     15.05 o 
 -13   2   7        0.55       -7.80      8.49 o 
 -12   2   7      199.59      196.67     17.11 o 
 -11   2   7     2820.59     2707.14     18.05 o 
 -10   2   7     1772.65     1728.86     14.73 o 
  -9   2   7      110.16      110.45     10.94 o 
  -8   2   7     1382.79     1339.66     42.42 o 
  -7   2   7       23.16       25.23      9.41 o 
  -6   2   7      604.71      593.28      8.95 o 
  -5   2   7      394.76      381.61     11.25 o 
  -4   2   7       52.89       49.98      4.86 o 
  -3   2   7      208.59      232.06     16.03 o 
  -2   2   7      108.01       84.58      9.22 o 
  -1   2   7      827.57      819.22     15.85 o 
   0   2   7      635.73      621.98     14.04 o 
   1   2   7      716.07      745.16     15.42 o 
   2   2   7       94.67       93.84      9.57 o 
   3   2   7     1016.01     1016.66     17.57 o 
   4   2   7      651.66      664.19     15.12 o 
   5   2   7      573.15      595.88     14.74 o 
   6   2   7     1189.76     1222.59     19.47 o 
   7   2   7      113.49      109.72     10.33 o 
   8   2   7      979.49     1048.21     19.23 o 
   9   2   7        0.80       20.12     10.15 o 
  10   2   7      819.41      812.13     17.80 o 
  11   2   7       62.38       55.95      9.93 o 
  12   2   7     1111.98     1042.23     20.66 o 
  13   2   7      656.93      664.60     12.76 o 
  14   2   7       66.53       59.83     10.90 o 
  15   2   7        0.70       -7.12      7.12 o 
  16   2   7        8.92        3.91     10.51 o 
  17   2   7      180.69      209.73     14.70 o 
  18   2   7        0.84       45.54     11.89 o 
  19   2   7       48.69       84.84     14.03 o 
  20   2   7       13.53       29.93     11.38 o 
 -22   3   7        0.60       33.11      8.97 o 
 -21   3   7       81.62      163.43     11.34 o 
 -20   3   7        5.68        5.67      7.45 o 
 -19   3   7       19.27       35.32      8.88 o 
 -18   3   7       30.40       -5.61      9.67 o 
 -17   3   7       16.56       22.29      9.03 o 
 -16   3   7       43.45       31.82      9.18 o 
 -15   3   7        2.08        5.85      8.71 o 
 -14   3   7        6.79       12.03      5.49 o 
 -13   3   7       38.57       42.75      9.05 o 
 -12   3   7        6.22       11.67      4.10 o 
 -11   3   7      492.17      463.61      7.65 o 
 -10   3   7       33.03       38.47      4.46 o 
  -9   3   7      103.77      111.93      5.30 o 
  -8   3   7      435.57      423.52      9.49 o 
  -7   3   7      847.34      852.66     11.99 o 
  -6   3   7      561.42      569.45     10.27 o 
  -5   3   7        3.66        0.03      5.58 o 
  -4   3   7       26.91       23.51      5.31 o 
  -3   3   7      116.74      113.84      6.74 o 
  -2   3   7        1.60       -1.54      5.20 o 
  -1   3   7       68.47       69.79     10.61 o 
   0   3   7       17.66       12.08      8.56 o 
   1   3   7      338.42      341.50     12.16 o 
   2   3   7       66.79       53.46      8.37 o 
   3   3   7       26.69       31.66      5.65 o 
   4   3   7        8.30       20.39      4.20 o 
   5   3   7       11.43       14.67      4.31 o 
   6   3   7       28.35       27.66      4.57 o 
   7   3   7        0.52        5.05      5.54 o 
   8   3   7       51.84       54.41     10.06 o 
   9   3   7      196.58      184.83     19.54 o 
  10   3   7      180.63      191.01     11.11 o 
  11   3   7        5.15        2.35      6.65 o 
  12   3   7       26.56       50.85     10.15 o 
  13   3   7        0.02       23.72     10.88 o 
  14   3   7        1.03       -9.00     11.13 o 
  15   3   7        0.98       -3.10     10.94 o 
 -17   4   7      240.63      292.68      9.51 o 
 -15   4   7       71.66      104.46      7.30 o 
 -14   4   7        0.03       11.55      8.01 o 
 -13   4   7      127.19      128.91     17.71 o 
 -12   4   7       68.07       71.57     10.93 o 
 -11   4   7      102.70      100.17      5.66 o 
 -10   4   7        0.42        0.18      4.68 o 
  -9   4   7       73.36       62.38      6.98 o 
  -8   4   7        8.27        6.27      4.82 o 
  -7   4   7       19.65       15.98      6.58 o 
  -6   4   7        4.25       10.55      5.04 o 
  -5   4   7      331.71      331.34     10.66 o 
  -4   4   7       29.70       35.70      8.07 o 
  -3   4   7       45.99       59.77      5.35 o 
  -2   4   7      648.55      638.82      9.52 o 
  -1   4   7      498.17      456.18      8.42 o 
   0   4   7       19.26       26.32      6.17 o 
   1   4   7      369.23      333.20     14.63 o 
   2   4   7       25.98       19.25     10.45 o 
   3   4   7      360.54      342.50      9.68 o 
   4   4   7      140.51      156.97     11.72 o 
   5   4   7        4.64       20.63      6.55 o 
   6   4   7       65.38       78.01     13.59 o 
   7   4   7        0.01        6.93      4.64 o 
   8   4   7      122.84       98.81     14.34 o 
   9   4   7        3.62        3.97     16.26 o 
  10   4   7      103.64      134.82      6.92 o 
  11   4   7        6.36       16.06      7.93 o 
  12   4   7      129.51      103.13      8.42 o 
  13   4   7       15.77       28.61      8.11 o 
  14   4   7        0.00       78.99     21.55 o 
 -11   5   7       54.47       84.88     13.61 o 
 -10   5   7        9.92       -2.06     12.31 o 
  -9   5   7       47.36       49.87      9.25 o 
  -8   5   7       12.09       11.15     11.05 o 
  -7   5   7       12.75        3.59      5.85 o 
  -6   5   7      113.62      129.86     23.83 o 
  -5   5   7        3.49       -6.78      6.78 o 
  -4   5   7      142.33      138.38     19.35 o 
  -3   5   7        1.86        4.86      9.98 o 
  -2   5   7      209.08      200.67      8.90 o 
  -1   5   7       24.19       35.42     17.26 o 
   0   5   7      227.98      205.15     13.17 o 
   1   5   7       37.33       21.62      9.50 o 
   2   5   7      162.08      160.12     12.13 o 
   3   5   7       40.59       35.69     10.15 o 
   4   5   7        0.10        1.06      9.20 o 
   5   5   7       95.39      106.35     11.80 o 
   6   5   7       31.55       54.63      9.56 o 
   7   5   7       10.66       37.04     10.08 o 
 -25   0   8        8.43       -6.92      9.05 o 
 -24   0   8       23.47        3.01      8.73 o 
 -23   0   8        1.43       19.15      9.18 o 
 -22   0   8      103.26       75.52      9.96 o 
 -21   0   8      113.61      120.67     10.75 o 
 -20   0   8        6.64       23.52      8.77 o 
 -19   0   8      239.84      236.52     11.25 o 
 -18   0   8        2.37        5.19      8.34 o 
 -17   0   8     2570.79     2486.83     27.17 o 
 -16   0   8      661.16      639.95     15.36 o 
 -15   0   8       87.71       80.80      9.35 o 
 -14   0   8      125.47      126.31      9.29 o 
 -13   0   8       23.22       11.54      7.58 o 
 -12   0   8      169.10      157.39      9.34 o 
 -11   0   8      112.36      118.52      8.25 o 
 -10   0   8       20.08       16.29      6.84 o 
  -9   0   8        8.62        2.88      6.83 o 
  -8   0   8      176.74      137.90      8.59 o 
  -7   0   8     1181.41     1161.78     16.29 o 
  -6   0   8      285.14      323.66     10.16 o 
  -5   0   8       13.49       17.93      6.94 o 
  -4   0   8     2184.88     2384.21     21.69 o 
  -3   0   8     1761.64     1969.00     20.08 o 
  -2   0   8      109.80       98.20      8.00 o 
  -1   0   8        0.36       -2.83      6.78 o 
   0   0   8       47.63       40.58      6.56 o 
   1   0   8       11.44        3.81      6.91 o 
   2   0   8      718.07      718.21     13.40 o 
   3   0   8       25.88       29.50      6.76 o 
   4   0   8     2880.47     2878.82     25.14 o 
   5   0   8     2696.00     2574.33     24.65 o 
   6   0   8      152.95      163.47      9.98 o 
   7   0   8     1213.31     1231.30     18.42 o 
   8   0   8      549.45      552.84     13.89 o 
   9   0   8      297.23      263.61     11.22 o 
  10   0   8      105.77      101.37      9.45 o 
  11   0   8      380.63      383.45     22.00 o 
  12   0   8      179.99      158.03     10.41 o 
  13   0   8       28.60       16.67      7.86 o 
  14   0   8      455.88      469.76     14.69 o 
  15   0   8       31.75       52.18      9.68 o 
  16   0   8      698.32      677.17     17.41 o 
  17   0   8       14.04        7.97     10.22 o 
  18   0   8      427.35      372.14     15.04 o 
  20   0   8      221.34      188.61     13.48 o 
 -25   1   8       76.77       94.81     11.69 o 
 -23   1   8       40.10       67.48     18.47 o 
 -22   1   8        0.83        2.07      5.74 o 
 -21   1   8       20.10       55.53     32.86 o 
 -20   1   8      244.30      245.36     15.33 o 
 -19   1   8      122.52      117.14      8.07 o 
 -18   1   8       63.58       75.33     17.44 o 
 -17   1   8      133.14      140.99      7.12 o 
 -16   1   8      867.39      865.29     32.11 o 
 -15   1   8      460.25      448.92     13.08 o 
 -14   1   8      409.80      394.48     13.82 o 
 -13   1   8      307.23      268.72      7.47 o 
 -12   1   8      202.94      197.15      6.74 o 
 -11   1   8        0.20        0.54      4.74 o 
 -10   1   8      299.61      297.22      7.05 o 
  -9   1   8      274.26      294.13     13.45 o 
  -8   1   8      129.66      120.58      9.00 o 
  -7   1   8       17.45       13.91      4.43 o 
  -6   1   8      462.05      448.60     13.39 o 
  -5   1   8       88.81       93.14      3.13 o 
  -4   1   8      657.74      659.00      7.25 o 
  -3   1   8      198.16      214.32      7.70 o 
  -2   1   8      312.01      336.95      9.64 o 
  -1   1   8       20.14       14.77      2.85 o 
   0   1   8      863.68      913.36     16.94 o 
   1   1   8     1462.82     1540.39      9.64 o 
   2   1   8       59.34       65.08      5.32 o 
   3   1   8     1592.22     1605.44     31.89 o 
   4   1   8      120.86      119.21      5.82 o 
   5   1   8      160.14      165.36      6.32 o 
   6   1   8        9.90       19.27      5.38 o 
   7   1   8      613.96      610.57     12.03 o 
   8   1   8      403.62      400.14     13.33 o 
   9   1   8       12.40        6.68      5.36 o 
  10   1   8      131.62      112.28     10.80 o 
  11   1   8       34.75       30.43      6.53 o 
  12   1   8        0.45       -0.16     10.23 o 
  13   1   8       30.16       19.32      7.12 o 
  14   1   8       21.87        9.17      6.99 o 
  15   1   8       12.37       -5.01      6.80 o 
  16   1   8      118.03       98.23     11.99 o 
  17   1   8      260.78      266.00     14.98 o 
  18   1   8       13.58       45.90     10.74 o 
  19   1   8       93.57      148.00     13.91 o 
  20   1   8       24.95       62.51     13.08 o 
 -23   2   8        0.10       -8.18      8.18 o 
 -22   2   8       43.79       94.64      9.95 o 
 -21   2   8        0.00       -8.97      8.97 o 
 -20   2   8        5.01       33.04     10.87 o 
 -19   2   8        6.38       -8.19      8.47 o 
 -18   2   8       13.97       30.92     10.41 o 
 -17   2   8        1.98       -8.30      8.30 o 
 -16   2   8        3.14        4.86      9.60 o 
 -15   2   8       18.92       11.62      9.67 o 
 -14   2   8       65.97       58.27      9.93 o 
 -13   2   8      313.05      312.18     12.80 o 
 -12   2   8       20.19       16.14      8.95 o 
 -11   2   8        3.11        3.68      9.88 o 
 -10   2   8      598.46      608.61     15.62 o 
  -9   2   8      403.14      387.67     13.19 o 
  -8   2   8      707.66      701.14     16.33 o 
  -7   2   8      248.37      243.56      6.99 o 
  -6   2   8       58.32       51.72      5.30 o 
  -5   2   8      235.97      235.80      6.70 o 
  -4   2   8      230.84      242.93      6.80 o 
  -3   2   8      127.76      127.26     10.13 o 
  -2   2   8       14.64        3.77      9.20 o 
  -1   2   8      235.64      257.03     11.82 o 
   0   2   8       50.24       72.12      9.28 o 
   1   2   8        1.78       -6.86      9.03 o 
   2   2   8      311.90      288.04     12.49 o 
   3   2   8        2.81        6.41      9.14 o 
   4   2   8        5.45        2.65      8.30 o 
   5   2   8       41.31       40.06      9.62 o 
   6   2   8        1.00       -0.37      8.69 o 
   7   2   8      319.48      307.37     13.24 o 
   8   2   8        3.47        6.85      9.89 o 
   9   2   8      202.87      176.09     11.97 o 
  10   2   8        4.87       25.42      9.70 o 
  11   2   8      175.07      170.39     12.83 o 
  12   2   8       74.53       42.49     10.19 o 
  13   2   8      153.09      167.98     12.14 o 
  14   2   8       25.85       13.51     10.42 o 
  16   2   8       33.72       23.52      7.12 o 
  17   2   8       65.43       75.96     12.96 o 
  18   2   8        1.71        0.17     11.88 o 
 -21   3   8       12.08       24.18      7.46 o 
 -20   3   8      187.20      237.34     14.53 o 
 -19   3   8       17.61       -1.59      9.80 o 
 -18   3   8       88.12      102.74     10.35 o 
 -17   3   8       20.87        9.45      9.95 o 
 -16   3   8       57.77       46.86      9.12 o 
 -15   3   8      163.65      167.97     11.66 o 
 -14   3   8        0.13       -4.40      5.49 o 
 -13   3   8      387.62      400.61      9.40 o 
 -12   3   8        0.66       -7.58      7.79 o 
 -11   3   8       16.45       20.90      9.06 o 
 -10   3   8      804.90      786.02     11.98 o 
  -9   3   8        0.41        2.13      5.51 o 
  -8   3   8      541.80      577.87     26.93 o 
  -7   3   8     1003.89      994.67     13.12 o 
  -6   3   8      639.98      698.86     11.53 o 
  -5   3   8        0.76       20.22      8.10 o 
  -4   3   8      860.19      855.01     12.01 o 
  -3   3   8      397.01      410.04      9.24 o 
  -2   3   8      338.04      324.79     12.79 o 
  -1   3   8      454.88      458.92     14.06 o 
   0   3   8      269.06      262.80     12.10 o 
   1   3   8      654.62      621.69     15.87 o 
   2   3   8        5.80       -1.40      9.46 o 
   3   3   8      582.13      589.75     16.22 o 
   4   3   8      116.19      102.46      9.86 o 
   5   3   8      601.94      584.18     16.68 o 
   6   3   8        4.75        8.13      5.80 o 
   7   3   8      508.99      482.91     10.35 o 
   8   3   8      355.87      370.88     22.98 o 
   9   3   8       38.73       40.19     13.98 o 
  10   3   8      119.61      118.24     16.44 o 
  11   3   8        1.96       14.27     10.81 o 
  12   3   8      166.34      160.35     12.42 o 
  13   3   8       18.70       16.05     11.68 o 
  14   3   8       52.44       92.41     13.36 o 
  15   3   8       16.34       84.27     13.40 o 
  16   3   8      137.59      164.59     14.60 o 
 -17   4   8      138.29      123.94     12.18 o 
 -16   4   8      136.44      184.27     11.64 o 
 -14   4   8        3.88       38.62      8.93 o 
 -13   4   8        0.29       -2.81      7.44 o 
 -12   4   8      103.46      113.52     10.01 o 
 -11   4   8      394.79      405.96     11.81 o 
 -10   4   8       32.21       32.24      9.58 o 
  -9   4   8      199.79      206.41      8.24 o 
  -8   4   8        8.89        7.64      4.71 o 
  -7   4   8      245.09      268.51      7.23 o 
  -6   4   8        4.17        5.62      5.60 o 
  -5   4   8       33.61       40.37      7.72 o 
  -4   4   8      119.75      120.99      6.80 o 
  -3   4   8       75.45       79.04      5.56 o 
  -2   4   8       35.51       55.46      6.06 o 
  -1   4   8        4.57        2.00      9.61 o 
   0   4   8      183.39      215.46      8.75 o 
   1   4   8      325.92      306.48      9.52 o 
   2   4   8        9.81       27.94      6.41 o 
   3   4   8       14.23       17.28      7.56 o 
   4   4   8      105.20      122.65      7.58 o 
   5   4   8      184.83      183.51      8.11 o 
   6   4   8        0.10        5.44     21.26 o 
   7   4   8      286.69      258.16     29.54 o 
   8   4   8       17.07       36.53      8.74 o 
   9   4   8       18.83       43.30      6.89 o 
  10   4   8        0.30       -8.72      8.72 o 
  11   4   8       35.03       66.52     11.91 o 
  12   4   8       31.12      114.38     13.75 o 
  -8   5   8       38.58       64.63      9.19 o 
  -7   5   8       53.45       63.97     15.15 o 
  -6   5   8        0.69        0.46      8.77 o 
  -5   5   8        2.28       24.76     10.93 o 
  -4   5   8        0.82       14.94      9.29 o 
  -3   5   8       19.77       30.57      8.66 o 
  -2   5   8       15.65       20.86      6.58 o 
  -1   5   8       86.13       94.68     11.04 o 
   0   5   8       12.24       24.18      8.54 o 
   1   5   8        8.75       18.06      9.86 o 
   2   5   8       10.65       39.60     10.34 o 
   3   5   8       27.87       51.76      9.23 o 
   4   5   8      188.24      164.47     13.12 o 
 -24   1   9       49.24      100.79     10.11 o 
 -23   1   9       31.22       15.01     13.47 o 
 -22   1   9      272.90      271.80     20.99 o 
 -21   1   9      108.42      110.69     11.33 o 
 -20   1   9       23.51       18.60     17.68 o 
 -19   1   9      145.00      154.48     15.07 o 
 -18   1   9      117.68      124.62     10.50 o 
 -17   1   9       23.09       32.55     16.11 o 
 -16   1   9      248.14      248.52      8.17 o 
 -15   1   9       16.32       14.86      5.76 o 
 -14   1   9       43.23       39.99      6.10 o 
 -13   1   9     1381.80     1333.12     13.85 o 
 -12   1   9      407.24      398.13     12.24 o 
 -11   1   9        0.08        4.94      5.01 o 
 -10   1   9        2.03       -0.87      4.77 o 
  -9   1   9       81.57       83.12      5.62 o 
  -8   1   9      305.45      316.82      7.74 o 
  -7   1   9      310.51      316.47      7.65 o 
  -6   1   9        0.01        2.03      4.79 o 
  -5   1   9       74.29       66.36      5.54 o 
  -4   1   9      317.46      316.59     26.98 o 
  -3   1   9      723.38      742.66      7.07 o 
  -2   1   9      322.46      315.01      5.31 o 
  -1   1   9     1603.77     1602.79     37.42 o 
   0   1   9      557.11      524.68      9.06 o 
   1   1   9       12.28       11.58      5.37 o 
   2   1   9     1481.36     1459.09     31.41 o 
   3   1   9      756.57      730.60     17.78 o 
   4   1   9      213.25      194.64      6.97 o 
   5   1   9      207.32      217.12      7.40 o 
   6   1   9      248.49      251.66     23.26 o 
   7   1   9      137.31      135.34      8.42 o 
   8   1   9      354.33      350.23      8.86 o 
   9   1   9      284.69      265.28     11.88 o 
  10   1   9      294.28      279.40      8.60 o 
  11   1   9     1204.44     1135.84     36.44 o 
  12   1   9      380.01      374.66     11.54 o 
  13   1   9       13.82        0.10      6.45 o 
  14   1   9        9.79       -7.01      9.01 o 
  15   1   9       56.73       23.73      9.45 o 
  16   1   9      184.83      180.98     13.20 o 
  17   1   9       21.42       17.57     16.00 o 
  18   1   9      128.00      126.85      8.81 o 
 -22   2   9      134.71      144.59     11.52 o 
 -21   2   9       21.94       50.88     11.89 o 
 -20   2   9       50.71       24.19      9.03 o 
 -19   2   9       35.88       54.02     11.10 o 
 -18   2   9      170.23      139.33     11.71 o 
 -17   2   9      244.79      308.77     14.11 o 
 -16   2   9       95.82       76.28      9.87 o 
 -15   2   9      490.64      476.07     15.55 o 
 -14   2   9       45.76       32.43     10.24 o 
 -13   2   9      562.36      562.53     15.63 o 
 -12   2   9       92.67       97.12     10.25 o 
 -11   2   9      239.29      219.01     11.75 o 
 -10   2   9      317.49      328.15     13.95 o 
  -9   2   9     1643.03     1666.48     24.06 o 
  -8   2   9      869.18      882.35     18.95 o 
  -7   2   9       26.87       30.62     10.38 o 
  -6   2   9      459.30      435.20     14.04 o 
  -5   2   9      375.58      384.65     13.54 o 
  -4   2   9     2652.02     2723.22     28.89 o 
  -3   2   9      205.38      211.89     12.50 o 
  -2   2   9     1575.64     1668.79     23.43 o 
  -1   2   9      383.20      407.36     14.06 o 
   0   2   9      197.80      205.94     11.66 o 
   1   2   9       40.08       35.88     10.14 o 
   2   2   9      151.40      158.32     12.05 o 
   3   2   9        8.74        5.56      9.52 o 
   4   2   9       73.22       78.70     10.54 o 
   5   2   9        9.62        1.93      9.01 o 
   6   2   9       35.22       37.97     10.82 o 
   7   2   9      228.51      245.82     13.71 o 
   8   2   9      384.30      374.47     15.28 o 
   9   2   9       90.30       99.75     11.44 o 
  10   2   9       82.65       81.45     12.14 o 
  11   2   9      453.79      412.17     15.80 o 
  12   2   9      527.76      560.31     18.44 o 
  13   2   9       23.34       50.59     12.28 o 
  14   2   9      150.27      175.12     13.13 o 
  15   2   9      286.60      228.51     14.63 o 
  16   2   9       14.09        3.27     11.72 o 
  17   2   9        1.63       -5.16     12.20 o 
 -20   3   9       25.92      -11.71     11.71 o 
 -19   3   9        2.58       21.86      9.51 o 
 -18   3   9       51.08       31.17     10.33 o 
 -17   3   9        0.76        8.30     10.78 o 
 -16   3   9      176.81      167.81     12.40 o 
 -15   3   9       34.44       42.81     10.58 o 
 -14   3   9       56.21       45.34     10.46 o 
 -13   3   9       21.42       19.70      8.63 o 
 -12   3   9       43.31       39.61      9.63 o 
 -11   3   9       50.31       37.77     10.69 o 
 -10   3   9        2.26       16.43     10.55 o 
  -9   3   9      211.73      193.64     12.88 o 
  -8   3   9        7.34       23.05     10.91 o 
  -7   3   9       20.46        4.28     10.19 o 
  -6   3   9      218.18      198.85     12.07 o 
  -5   3   9      877.51      963.30     12.92 o 
  -4   3   9      220.71      191.37     11.52 o 
  -3   3   9        1.98       10.59      8.85 o 
  -2   3   9      106.45      130.35     11.33 o 
  -1   3   9       14.03       -0.20      9.96 o 
   0   3   9        5.35        0.86      9.65 o 
   1   3   9        7.43        1.35      8.79 o 
   2   3   9        0.11       10.26     10.40 o 
   3   3   9       38.10       27.18      9.48 o 
   4   3   9       85.00       93.89     11.37 o 
   5   3   9       12.91       -5.98     10.59 o 
   6   3   9       14.02       27.32     11.29 o 
   7   3   9        8.13       12.77     10.85 o 
   8   3   9       58.77       55.66     14.96 o 
   9   3   9        9.49       27.52     11.45 o 
  10   3   9       90.74       96.70     12.69 o 
  11   3   9       82.27       53.22     10.38 o 
  12   3   9       36.31       50.62     12.84 o 
  13   3   9       33.51       96.84     14.01 o 
  14   3   9       17.84       20.67     11.99 o 
 -15   4   9        6.22       44.44     11.98 o 
 -14   4   9       63.90       42.45      9.16 o 
 -13   4   9      101.81      128.09     10.40 o 
 -12   4   9       20.21       20.04     15.15 o 
 -11   4   9      273.62      292.35     13.57 o 
 -10   4   9       25.90       26.62     10.72 o 
  -9   4   9       45.67       52.09      9.00 o 
  -8   4   9       55.66       48.10     12.97 o 
  -7   4   9        1.82       -6.33      6.33 o 
  -6   4   9      215.44      196.56     14.10 o 
  -5   4   9       71.44       62.06      9.40 o 
  -4   4   9      165.02      176.26     15.42 o 
  -3   4   9       41.83       24.25      6.16 o 
  -2   4   9        1.15        9.01     10.23 o 
  -1   4   9       42.85       30.84      6.43 o 
   0   4   9      299.19      300.89     33.19 o 
   1   4   9       80.63       54.76      6.97 o 
   2   4   9      151.16      121.57     14.74 o 
   3   4   9      168.53      150.64     19.71 o 
   4   4   9        1.45       18.69     13.45 o 
   5   4   9       49.63       60.75     10.11 o 
   6   4   9       18.63       23.72     11.73 o 
   7   4   9       14.85       35.41     20.67 o 
   8   4   9       15.00       -1.87     11.93 o 
   9   4   9        0.36        4.72     14.41 o 
  10   4   9        3.59       51.84     14.21 o 
 -23   0  10      276.13      353.72     13.50 o 
 -22   0  10       60.38       71.81      9.17 o 
 -21   0  10      190.45      238.08     12.36 o 
 -20   0  10        8.19        5.51      8.78 o 
 -19   0  10      122.17      120.15     10.45 o 
 -18   0  10      705.01      617.79     16.89 o 
 -17   0  10      381.89      367.66     13.61 o 
 -16   0  10      119.92       94.18     10.73 o 
 -15   0  10      141.74      136.88     10.53 o 
 -14   0  10      125.74      115.91      9.72 o 
 -13   0  10        6.88       11.88      8.03 o 
 -12   0  10      743.28      725.72     15.77 o 
 -11   0  10       47.99       41.80      8.56 o 
 -10   0  10     1089.79     1070.35     18.07 o 
  -9   0  10      166.22      163.62      9.57 o 
  -8   0  10      284.74      316.94     12.01 o 
  -7   0  10      413.70      374.35     12.29 o 
  -6   0  10      110.17      117.31      9.22 o 
  -5   0  10     1241.98     1226.94     18.71 o 
  -4   0  10       73.68       61.29      8.07 o 
  -3   0  10     1026.17     1089.79     18.07 o 
  -2   0  10      390.25      356.72     12.48 o 
  -1   0  10      563.56      598.42     14.32 o 
   0   0  10     1275.31     1280.47     19.48 o 
   1   0  10     1444.94     1441.24     20.48 o 
   2   0  10      327.11      341.20     12.49 o 
   3   0  10     1405.35     1443.45     20.71 o 
   4   0  10        5.56       10.69      8.49 o 
   5   0  10     1092.81     1112.65     19.05 o 
   6   0  10     2538.38     2542.42     27.70 o 
   7   0  10     1712.49     1613.35     22.94 o 
   8   0  10       68.05       61.71      9.27 o 
   9   0  10      471.09      457.86     14.43 o 
  10   0  10      103.08      108.62     11.37 o 
  11   0  10      266.54      256.67     13.02 o 
  12   0  10       98.45       72.69     11.20 o 
  13   0  10      346.55      350.14     14.45 o 
  14   0  10       73.20       54.78      9.67 o 
  15   0  10      255.10      170.87     11.97 o 
  17   0  10       85.44      104.00     13.25 o 
 -23   1  10        2.06       45.23     16.86 o 
 -22   1  10       27.44       29.17      5.36 o 
 -21   1  10        9.33       24.94      6.31 o 
 -20   1  10      104.45      106.51      7.43 o 
 -19   1  10      120.17      133.30     10.08 o 
 -18   1  10      153.21      144.51     23.60 o 
 -17   1  10        0.24        3.92      5.56 o 
 -16   1  10        3.12        2.26     10.98 o 
 -15   1  10       98.77      108.24     11.74 o 
 -14   1  10      760.16      745.32     11.71 o 
 -13   1  10      427.15      426.63      9.25 o 
 -12   1  10       56.45       47.33      6.01 o 
 -11   1  10      417.50      397.27      8.86 o 
 -10   1  10       48.54       58.50      5.86 o 
  -9   1  10      476.43      489.74      9.42 o 
  -8   1  10        0.81       -3.30      5.20 o 
  -7   1  10      154.01      166.43      6.60 o 
  -6   1  10        3.83        6.80      5.19 o 
  -5   1  10        0.03       -5.04      5.16 o 
  -4   1  10        2.99        9.94      8.77 o 
  -3   1  10      363.09      328.73      8.08 o 
  -2   1  10       33.99       38.64      7.32 o 
  -1   1  10       83.53       82.15      6.48 o 
   0   1  10      192.29      187.46      8.68 o 
   1   1  10       72.32       72.04      8.33 o 
   2   1  10      864.13      902.93     11.81 o 
   3   1  10      488.61      496.71     18.65 o 
   4   1  10      273.29      290.06      8.40 o 
   5   1  10      150.18      157.34      7.07 o 
   6   1  10       71.11       79.93      6.48 o 
   7   1  10        3.87        4.58      5.55 o 
   8   1  10        1.04        8.39      6.19 o 
   9   1  10       17.45       24.81      6.80 o 
  10   1  10      457.29      446.86     25.87 o 
  11   1  10      207.69      186.35      8.27 o 
  12   1  10       42.66       47.69      7.06 o 
  13   1  10        0.06        6.26     10.78 o 
  14   1  10        0.47       -6.35     10.87 o 
  15   1  10        7.32       -6.83      6.83 o 
  16   1  10       36.49       39.01      6.96 o 
 -20   2  10       11.99       26.04     10.07 o 
 -18   2  10       30.57       38.02     11.24 o 
 -17   2  10        6.18       -8.18      9.52 o 
 -16   2  10        0.90       22.61     10.99 o 
 -15   2  10        1.77       -9.84      9.84 o 
 -14   2  10        5.05       16.33      9.24 o 
 -13   2  10        0.01       -9.80      9.80 o 
 -12   2  10      278.37      322.17     14.61 o 
 -11   2  10        9.80      -10.50     10.50 o 
 -10   2  10       14.99       15.09     10.29 o 
  -9   2  10       13.14       10.73     10.65 o 
  -8   2  10        4.68       -1.96      9.84 o 
  -7   2  10       26.36       41.08     10.12 o 
  -6   2  10      766.90      767.32     17.79 o 
  -5   2  10      278.37      255.90     12.49 o 
  -4   2  10      188.05      203.78     12.36 o 
  -3   2  10      321.45      320.29     13.38 o 
  -2   2  10       82.57      100.61     10.62 o 
  -1   2  10       59.52       50.69     10.32 o 
   0   2  10      103.16       85.37     11.06 o 
   1   2  10        0.10       12.78      9.70 o 
   2   2  10        4.78       -4.19      9.55 o 
   3   2  10        8.03       16.26     10.08 o 
   4   2  10       10.01       -8.61     10.51 o 
   5   2  10       49.30       49.85     10.95 o 
   6   2  10      192.88      149.66     12.20 o 
   7   2  10      190.79      169.48     12.62 o 
   8   2  10       18.15       25.68     11.40 o 
   9   2  10       10.20        9.26     10.29 o 
  10   2  10        3.79       -1.96     10.18 o 
  11   2  10       11.59       29.80     10.53 o 
  12   2  10       23.48       33.96     11.54 o 
  13   2  10        0.91      -11.51     11.51 o 
  14   2  10       20.01        7.29     11.57 o 
  15   2  10        7.93       46.18     12.77 o 
 -18   3  10      199.01      269.11     13.76 o 
 -16   3  10       68.88      101.06     11.02 o 
 -15   3  10       18.49       -8.56     10.59 o 
 -14   3  10      413.36      431.69     15.62 o 
 -13   3  10      339.76      330.35     15.17 o 
 -12   3  10        4.62       10.70     10.23 o 
 -11   3  10      162.25      123.88     11.62 o 
 -10   3  10       58.69       71.69     12.42 o 
  -9   3  10     1273.69     1300.14     23.95 o 
  -8   3  10      126.30      113.23     11.54 o 
  -7   3  10      439.15      431.39     15.89 o 
  -6   3  10        0.19       -8.59     10.61 o 
  -5   3  10      115.60      135.19     12.08 o 
  -4   3  10      296.53      253.73     12.80 o 
  -3   3  10        0.06       -1.72     10.99 o 
  -2   3  10       82.35       69.06     11.15 o 
  -1   3  10        5.46       11.05     10.32 o 
   0   3  10       55.17       46.71     11.01 o 
   1   3  10        6.30        0.29     10.37 o 
   2   3  10       67.57       76.35     10.24 o 
   3   3  10      353.85      327.81     14.60 o 
   4   3  10        9.92      -10.75     10.75 o 
   5   3  10      182.53      214.47     14.17 o 
   6   3  10        0.67      -11.04     11.04 o 
   7   3  10       32.85       54.20     11.88 o 
   8   3  10       27.93       49.03     10.63 o 
   9   3  10      250.92      213.22     14.54 o 
  10   3  10      208.10      187.48     13.62 o 
  11   3  10        7.24       60.98     12.75 o 
  12   3  10        4.37        3.27     11.61 o 
 -13   4  10       42.06       47.48     21.68 o 
 -12   4  10       24.78       11.53      7.97 o 
 -11   4  10       55.22       50.75      8.13 o 
 -10   4  10      267.46      282.44     10.13 o 
  -9   4  10       72.77       79.29      7.38 o 
  -8   4  10      106.31      112.39     34.45 o 
  -7   4  10      202.21      208.92      9.56 o 
  -6   4  10        5.04       25.07      9.37 o 
  -5   4  10        0.48        0.61     11.19 o 
  -4   4  10       22.51       36.85      7.04 o 
  -3   4  10       32.36       45.46     21.24 o 
  -2   4  10       18.19       27.12      7.32 o 
  -1   4  10      120.78      146.17     23.86 o 
   0   4  10       19.01       35.84      7.01 o 
   1   4  10      100.79      107.86      7.90 o 
   2   4  10       70.31       71.35      8.45 o 
   3   4  10       18.19       22.52      7.79 o 
   4   4  10        3.53       -7.22     11.56 o 
   5   4  10       53.29       67.81     29.65 o 
   6   4  10      263.63      234.19      9.17 o 
   7   4  10       51.70       64.34     11.63 o 
 -21   1  11        0.13       -0.16      9.06 o 
 -20   1  11       73.00       72.31     11.95 o 
 -19   1  11      136.35      172.38     27.75 o 
 -18   1  11       14.63       22.98     13.70 o 
 -17   1  11      196.56      188.09      8.49 o 
 -16   1  11        0.03       -1.45     15.56 o 
 -15   1  11      357.46      363.06     18.13 o 
 -14   1  11       75.81       88.40      8.27 o 
 -13   1  11       29.49       24.57      6.42 o 
 -12   1  11       64.67       73.52      6.85 o 
 -11   1  11       53.97       37.81      6.16 o 
 -10   1  11      972.52      945.57     12.66 o 
  -9   1  11       99.60       96.29      8.05 o 
  -8   1  11      520.67      504.84      9.96 o 
  -7   1  11       17.88       10.99      6.42 o 
  -6   1  11      653.43      666.13     17.18 o 
  -5   1  11      116.22      124.08      6.78 o 
  -4   1  11      266.01      274.19      8.09 o 
  -3   1  11      430.10      393.85     11.16 o 
  -2   1  11       38.06       35.27      9.32 o 
  -1   1  11        4.69       -0.48      8.97 o 
   0   1  11       38.64       29.22     10.13 o 
   1   1  11      390.15      384.76     14.53 o 
   2   1  11     1379.88     1242.91     21.45 o 
   3   1  11        0.40       19.39     11.02 o 
   4   1  11     1043.19     1026.45     20.56 o 
   5   1  11       21.05       21.82      9.62 o 
   6   1  11      133.41      115.77     10.63 o 
   7   1  11        2.68        0.41      8.62 o 
   8   1  11       65.77       94.79     11.76 o 
   9   1  11        3.53       -3.94     10.46 o 
  10   1  11      195.41      172.50     12.01 o 
  11   1  11       30.64       49.20     11.68 o 
  12   1  11       76.18       72.67     12.65 o 
  13   1  11       75.57       54.11     11.35 o 
  14   1  11        0.96       -1.09     10.65 o 
 -20   2  11       20.04       27.61     12.03 o 
 -19   2  11      215.63      200.10     13.05 o 
 -18   2  11      382.88      374.27     15.49 o 
 -17   2  11       60.47       60.11     11.82 o 
 -16   2  11      207.44      210.02     12.76 o 
 -15   2  11       55.54       56.98     11.05 o 
 -14   2  11      305.52      294.18     13.97 o 
 -13   2  11       54.00       56.75     10.32 o 
 -12   2  11       31.42       17.15     11.09 o 
 -11   2  11       13.87       23.14     10.80 o 
 -10   2  11        9.15       -1.60      8.92 o 
  -9   2  11      193.36      216.38     13.14 o 
  -8   2  11       30.08       19.43     10.88 o 
  -7   2  11      399.80      439.47     16.02 o 
  -6   2  11       92.91      103.95     10.95 o 
  -5   2  11      328.42      290.17     13.28 o 
  -4   2  11      141.22      149.87     12.69 o 
  -3   2  11      778.69      788.55     19.37 o 
  -2   2  11      152.07      184.08     12.38 o 
  -1   2  11       32.85       25.73     10.99 o 
   0   2  11      751.44      720.68     18.16 o 
   1   2  11      475.22      446.37     16.35 o 
   2   2  11        4.64        2.64      9.72 o 
   3   2  11       39.35       22.59      9.71 o 
   4   2  11      141.76      169.89     13.06 o 
   5   2  11      385.32      381.65     15.72 o 
   6   2  11        0.33        6.89     10.79 o 
   7   2  11       65.98       72.94     10.63 o 
   8   2  11      117.33       93.97     11.81 o 
   9   2  11       34.51       63.28     12.55 o 
  10   2  11       39.16       43.21     12.20 o 
  11   2  11        0.77        5.57     10.01 o 
  12   2  11        0.02      -12.02     12.02 o 
  13   2  11       29.96       75.68     13.15 o 
 -16   3  11        5.60        1.69     10.75 o 
 -15   3  11        3.59        7.21     10.37 o 
 -14   3  11        6.71        8.45      9.65 o 
 -13   3  11       16.65       23.60     10.86 o 
 -12   3  11       26.75       30.44     10.27 o 
 -11   3  11       38.43       30.29     11.43 o 
 -10   3  11       21.05       24.81     10.78 o 
  -9   3  11       74.91       75.22     11.77 o 
  -8   3  11       19.82       11.55     11.71 o 
  -7   3  11       12.08        9.29      9.81 o 
  -6   3  11      128.37      126.33     12.95 o 
  -5   3  11       95.73      111.23     11.55 o 
  -4   3  11      396.61      374.24     16.01 o 
  -3   3  11       10.07       34.76     10.28 o 
  -2   3  11        1.21      -11.12     11.12 o 
  -1   3  11       17.15       36.46     10.51 o 
   0   3  11        0.30      -10.23     10.23 o 
   1   3  11       18.81       39.88     11.87 o 
   2   3  11      105.96       87.07     12.06 o 
   3   3  11        0.32       18.39     11.66 o 
   4   3  11      107.63      103.11     13.08 o 
   5   3  11        2.29       -7.38     11.72 o 
   6   3  11       59.55      106.92     13.52 o 
   7   3  11       17.56        1.71      9.83 o 
   8   3  11       26.77       51.84     12.40 o 
   9   3  11       69.81      112.18     13.41 o 
  -9   4  11       34.10       52.03     19.98 o 
  -8   4  11      107.95       87.24      7.95 o 
  -7   4  11        3.30        9.28     11.25 o 
  -6   4  11       43.33       35.17     11.47 o 
  -5   4  11       16.28       10.25     10.07 o 
  -4   4  11        7.25       14.73     12.00 o 
  -3   4  11        4.95       -8.01     10.39 o 
  -2   4  11       63.81       62.89      7.51 o 
  -1   4  11        1.14        1.34      7.70 o 
   0   4  11      129.96      129.60     19.97 o 
   1   4  11        0.73       28.93     16.54 o 
   2   4  11       36.06       45.74     31.40 o 
   3   4  11       39.83       53.68      8.33 o 
 -20   0  12      198.90      246.39     13.25 o 
 -19   0  12      323.40      312.21     14.96 o 
 -18   0  12        1.39        2.46      9.37 o 
 -17   0  12      109.14      139.37     12.07 o 
 -16   0  12      240.89      257.02     12.99 o 
 -15   0  12      797.32      865.94     19.48 o 
 -14   0  12       83.37       72.32      9.85 o 
 -13   0  12      279.21      273.12     12.69 o 
 -12   0  12      133.33      106.95     10.95 o 
 -11   0  12      587.71      648.78     16.98 o 
 -10   0  12       24.69        5.39      9.69 o 
  -9   0  12      142.90      133.58     11.80 o 
  -8   0  12      527.23      517.27     16.11 o 
  -7   0  12      484.62      429.53     14.94 o 
  -6   0  12      188.02      177.40     12.09 o 
  -5   0  12      726.32      695.47     16.94 o 
  -4   0  12      252.76      238.96     12.14 o 
  -3   0  12      817.85      817.06     17.98 o 
  -2   0  12       21.33       40.17      9.64 o 
  -1   0  12     1134.43     1168.78     21.00 o 
   0   0  12       17.70       17.90     10.37 o 
   1   0  12      579.05      523.70     15.64 o 
   2   0  12      285.66      272.58     13.00 o 
   3   0  12       13.64       17.34     10.05 o 
   4   0  12       11.14       30.35     10.35 o 
   5   0  12       44.18       32.88      8.81 o 
   6   0  12      135.12      162.57     11.44 o 
   7   0  12      411.19      417.01     14.56 o 
   8   0  12      540.68      510.09     15.86 o 
   9   0  12        6.77       28.78     11.12 o 
  10   0  12       83.24       78.88     10.99 o 
  11   0  12        7.54       18.26     10.76 o 
  12   0  12      184.99      226.30     13.14 o 
  13   0  12       46.50       60.42     10.69 o 
 -19   1  12       69.14       41.94     10.40 o 
 -18   1  12       19.01       44.21     11.93 o 
 -17   1  12        4.28       -7.19      9.04 o 
 -16   1  12      134.86      153.57     13.19 o 
 -15   1  12       15.85        2.43      8.96 o 
 -14   1  12       52.84       71.53     11.76 o 
 -13   1  12      180.87      166.11     12.15 o 
 -12   1  12      187.47      188.03     11.67 o 
 -11   1  12        8.39       16.26     10.05 o 
 -10   1  12       37.54       21.10     10.44 o 
  -9   1  12        4.58        9.48     10.18 o 
  -8   1  12       13.09        4.80      9.05 o 
  -7   1  12       28.61       42.81      9.85 o 
  -6   1  12       31.84       35.30     10.65 o 
  -5   1  12      256.56      246.32     13.38 o 
  -4   1  12      593.01      592.55     16.97 o 
  -3   1  12       27.58       43.61      9.91 o 
  -2   1  12      122.74      133.46     12.29 o 
  -1   1  12      240.76      238.08     13.76 o 
   0   1  12        5.19       -2.51      9.29 o 
   1   1  12       55.56       36.88     10.92 o 
   2   1  12       12.29       16.73     10.61 o 
   3   1  12      172.96      146.18     11.29 o 
   4   1  12      124.59      152.20     12.06 o 
   5   1  12        1.02       -5.26      9.97 o 
   6   1  12       50.86       43.41     10.48 o 
   7   1  12        6.55       17.72      9.61 o 
   8   1  12        1.18      -10.81     10.81 o 
   9   1  12      187.20      204.67     14.20 o 
  10   1  12        8.55       20.10     11.59 o 
  11   1  12      105.37      106.45     11.47 o 
  12   1  12       44.00       25.13     11.67 o 
 -17   2  12       36.29       66.57     11.92 o 
 -16   2  12        5.16      -10.26     10.31 o 
 -15   2  12       58.87       81.85     12.51 o 
 -14   2  12       37.78       31.92      9.75 o 
 -13   2  12        0.31       14.41     10.89 o 
 -12   2  12        7.68       -5.58      9.99 o 
 -11   2  12       59.71       74.05     11.49 o 
 -10   2  12       84.97       61.20     11.06 o 
  -9   2  12       10.30       25.24      9.67 o 
  -8   2  12       75.53       38.64     11.10 o 
  -7   2  12        0.01        6.27     10.02 o 
  -6   2  12       22.29       22.17     10.32 o 
  -5   2  12       17.60       11.95     10.59 o 
  -4   2  12        9.09       11.38      9.16 o 
  -3   2  12        2.00      -10.96     10.96 o 
  -2   2  12        0.31        5.62      9.63 o 
  -1   2  12       74.42       71.80     11.69 o 
   0   2  12       59.23       52.23     11.89 o 
   1   2  12       20.54        9.05     10.31 o 
   2   2  12       22.85       18.01      9.41 o 
   3   2  12       54.59       59.17     10.29 o 
   4   2  12      143.18      111.60     11.20 o 
   5   2  12       15.60       36.06     10.23 o 
   6   2  12       14.75        7.15     10.75 o 
   7   2  12        2.20       -3.42     11.54 o 
   8   2  12        4.57       30.22     10.37 o 
   9   2  12       19.91       32.44     12.61 o 
  10   2  12        1.72       -9.47      9.47 o 
 -14   3  12       76.14       65.12     10.56 o 
 -13   3  12       22.30       53.47     12.76 o 
 -12   3  12       99.32       93.41     12.93 o 
 -11   3  12       84.32       82.88     12.88 o 
 -10   3  12       36.91       16.15     12.32 o 
  -9   3  12        2.36        5.68      9.88 o 
  -8   3  12      205.97      204.94     14.84 o 
  -7   3  12      101.74      113.33     11.95 o 
  -6   3  12       48.18       21.79     11.69 o 
  -5   3  12      506.99      538.66     18.64 o 
  -4   3  12      142.00      129.52     11.84 o 
  -3   3  12       27.50       60.41     12.93 o 
  -2   3  12        0.26      -11.17     11.17 o 
  -1   3  12      117.75      141.38     12.36 o 
   0   3  12        5.42       22.28     10.05 o 
   1   3  12        0.08       -9.51      9.51 o 
   2   3  12        0.53        5.83      9.65 o 
   3   3  12        0.86      -10.42     10.42 o 
   4   3  12       37.48       63.06     12.67 o 
   5   3  12       54.72       54.09     13.03 o 
 -17   1  13        5.92       11.27      8.91 o 
 -16   1  13       32.93       31.22     10.68 o 
 -15   1  13       18.93       27.53     10.28 o 
 -14   1  13       49.32       59.77     11.22 o 
 -13   1  13      351.79      374.04     15.43 o 
 -12   1  13      112.77       99.93     12.24 o 
 -11   1  13      224.75      239.32     13.18 o 
 -10   1  13      350.44      366.14     15.87 o 
  -9   1  13       62.43       57.36     11.32 o 
  -8   1  13      114.89      116.76     11.84 o 
  -7   1  13       20.02       31.54     11.40 o 
  -6   1  13       58.31       63.49     10.34 o 
  -5   1  13        2.39        4.74     10.35 o 
  -4   1  13      172.87      172.64     12.60 o 
  -3   1  13        1.72        5.65      9.81 o 
  -2   1  13      362.46      408.81     16.07 o 
  -1   1  13      256.71      261.01     14.34 o 
   0   1  13        0.41       -9.42      9.42 o 
   1   1  13       25.68       26.17     11.16 o 
   2   1  13      107.80       97.35     12.32 o 
   3   1  13      289.34      300.44     15.20 o 
   4   1  13       28.04       19.64     10.79 o 
   5   1  13       39.20       82.68     12.44 o 
   6   1  13      134.84      145.86     13.37 o 
   7   1  13       34.74       22.86     10.30 o 
   8   1  13       33.61       40.47     12.08 o 
   9   1  13        7.56       17.06     11.04 o 
 -15   2  13        5.19       54.32     11.92 o 
 -14   2  13       44.62      -10.53     11.06 o 
 -13   2  13        9.40       37.82     10.56 o 
 -12   2  13      265.74      230.04     14.61 o 
 -11   2  13        1.29       11.63      9.96 o 
 -10   2  13      294.83      274.84     15.65 o 
  -9   2  13       56.96       70.31     11.81 o 
  -8   2  13      110.02       72.30     12.92 o 
  -7   2  13        1.83       18.87     11.46 o 
  -6   2  13      155.86      151.24     13.56 o 
  -5   2  13        4.74        5.20     12.13 o 
  -4   2  13        4.77       -9.70      9.70 o 
  -3   2  13       65.71       71.20     12.82 o 
  -2   2  13        7.04      -11.50     11.50 o 
  -1   2  13       76.19       86.07     12.21 o 
   0   2  13      237.12      219.52     13.53 o 
   1   2  13        0.17        9.16     10.25 o 
   2   2  13      159.48      152.71     12.41 o 
   3   2  13        0.01       -0.94      9.81 o 
   4   2  13       64.18       89.23     11.72 o 
   5   2  13        1.83      -11.45     11.45 o 
   6   2  13      143.86      176.63     15.42 o 
   7   2  13       37.24       59.51     11.71 o 
  -9   3  13      123.71      148.36     12.45 o 
  -8   3  13        8.46       11.99     11.83 o 
  -7   3  13       23.57       -7.47     12.00 o 
  -6   3  13        0.01       -8.57     10.50 o 
  -5   3  13       44.48       64.51     11.20 o 
  -4   3  13        0.25        8.00     11.41 o 
  -3   3  13        2.30       -6.76     11.91 o 
  -2   3  13        0.18       57.75     13.54 o 
   0   3  13       42.50      101.00     14.43 o 
   1   3  13       54.22       40.01     13.74 o 
 -15   0  14       62.39       61.32     10.40 o 
 -14   0  14      102.05       95.09     11.98 o 
 -13   0  14      100.44      120.17     11.38 o 
 -12   0  14        1.95      -10.79     10.79 o 
 -11   0  14       13.24       29.50      9.78 o 
 -10   0  14        1.38        3.33     10.36 o 
  -9   0  14      127.58      116.89     12.55 o 
  -8   0  14        5.65        6.27      9.70 o 
  -7   0  14      690.24      686.15     19.11 o 
  -6   0  14      486.57      492.06     17.13 o 
  -5   0  14       14.76        1.46      9.65 o 
  -4   0  14       49.31       65.63     11.79 o 
  -3   0  14       95.42       65.74     10.76 o 
  -2   0  14       88.22       93.80     11.85 o 
  -1   0  14       12.18        4.79      9.31 o 
   0   0  14       43.32       69.57     12.12 o 
   1   0  14      121.34       95.99     11.20 o 
   2   0  14      162.67      208.01     12.94 o 
   3   0  14       72.92       66.48     11.07 o 
   4   0  14        3.52       51.42     11.52 o 
   5   0  14      248.38      247.10     13.89 o 
   6   0  14        4.11        6.62     10.03 o 
 -14   1  14        8.22       -1.19     11.42 o 
 -13   1  14       12.62       36.77     10.37 o 
 -12   1  14        9.48        2.37     11.23 o 
 -11   1  14       15.91       18.82      9.33 o 
 -10   1  14        8.49       -1.42     11.26 o 
  -9   1  14        6.65        6.06      9.49 o 
  -8   1  14        4.28      -11.18     11.18 o 
  -7   1  14       50.78       53.43     10.51 o 
  -6   1  14        6.35        0.80     11.04 o 
  -5   1  14      101.22      139.31     12.86 o 
  -4   1  14        8.90        0.61     10.03 o 
  -3   1  14       73.05       90.14     12.82 o 
  -2   1  14        0.06       -6.42     10.25 o 
  -1   1  14       17.35       30.55      9.92 o 
   0   1  14        1.50       -0.84     10.79 o 
   1   1  14       32.42       30.41     11.87 o 
   2   1  14       52.40       62.18     12.48 o 
   3   1  14       34.93        8.42     11.41 o 
   4   1  14       18.03       59.61     11.85 o 
   5   1  14       13.23       13.59      9.99 o 
 -11   2  14       19.94       51.76     10.67 o 
  -9   2  14       16.32       46.95     12.80 o 
  -8   2  14       17.96        1.78     10.32 o 
  -7   2  14       55.63       57.78     12.62 o 
  -6   2  14       31.36       -3.81     11.88 o 
  -5   2  14        1.06       33.55     11.98 o 
  -4   2  14       13.65       -9.40      9.40 o 
  -3   2  14        2.08       34.56     11.56 o 
  -2   2  14       19.87       21.44     12.19 o 
  -1   2  14        8.40      -12.53     13.78 o 
   0   2  14        0.18       31.82     14.02 o 
   1   2  14       38.77        4.11     11.89 o 
   2   2  14       13.76       21.11     12.03 o 
  -8   1  15       25.28       31.26     12.01 o 
  -7   1  15       17.27       -3.63      9.43 o 
  -6   1  15        2.47       25.85     11.90 o 
  -5   1  15       10.36       25.65     11.51 o 
  -4   1  15        4.83       24.43     10.98 o 
  -3   1  15       66.78       49.93     10.24 o 
  -2   1  15       34.82       99.08     12.64 o 
  -1   1  15       34.46       11.03     11.77 o 
                                                 
